# Supplementary material for: Transcription Factor Networks in Leaves of Cichorium endivia: New Insights into the Relationship between Photosynthesis and Leaf Development
Source: Plants (Basel). 2019 Nov 21;8(12):531. doi: 10.3390/plants8120531 (PMC6963412; doi:10.3390/plants8120531)
Supplement: Supplementary file 1 [file plants-08-00531-s001.zip]

Archive with 11 entries (9 files):
- plants-635826-supplementary/
- plants-635826-supplementary/Cartella_submission/
- plants-635826-supplementary/Cartella_submission/Figure S1.pdf
- plants-635826-supplementary/Cartella_submission/Supplemental Figures S1-S5.pdf
- plants-635826-supplementary/Cartella_submission/Table S5.pdf
- plants-635826-supplementary/Cartella_submission/Table S7.pdf
- plants-635826-supplementary/Cartella_submission/TableS1.xlsx
- plants-635826-supplementary/Cartella_submission/TableS2.xlsx
- plants-635826-supplementary/Cartella_submission/TableS3.xlsx
- plants-635826-supplementary/Cartella_submission/TableS4.xlsx
- plants-635826-supplementary/Cartella_submission/TableS6.pdf
