# Supplementary material for: Transcription Factor Networks in Leaves of Cichorium endivia: New Insights into the Relationship between Photosynthesis and Leaf Development
Source: Plants (Basel). 2019 Nov 21;8(12):531. doi: 10.3390/plants8120531 (PMC6963412; doi:10.3390/plants8120531)
Supplement: Supplementary file 1 [file plants-08-00531-s001.zip › plants-635826-supplementary/Cartella_submission/TableS2.xlsx]

## Sheet: Foglio1
Ce ID	Length	Category	L.sativa scaffold	genome type	strand	START	STOP	Aligned stretches	AlignLEN	Align%
Ce_contig8128	1496	TF (AP2)	NW_019673002.1	nuclear	-	71394	72752	327-1271	942	0.629679
Ce_contig15241	1737	TF (AP2)	NW_019679049.1	nuclear	-	2207301	2210692	16-72; 98-1559; 1596-1631	1545	0.889465			mapping	#contigs	%
Ce_contig19631	1841	TF (AP2)	NW_019682134.1	nuclear	+	4385218	4390057	1-1724; 1742-1781	1754	0.952743			total aligned transcripts	1827	0.996727
Ce_contig24098	1959	TF (AP2)	NW_019683316.1	nuclear	-	531013	533029	153-1073; 1091-1240; 1261-1584	1387	0.708014			unmapped	6	0.00327332
Ce_contig24107	3898	TF (AP2)	NW_019672698.1	nuclear	+	62238	65755	5-2444; 2446-2721	2707	0.694459
Ce_contig27591	2224	TF (AP2)	NW_019678992.1	nuclear	-	1638178	1643243	3-1576; 1583-1932	1913	0.860162			genome type	#contigs	%
Ce_contig43829	1635	TF (AP2)	NW_019677106.1	nuclear	-	5313283	5315826	1-1341; 1356-1634	1611	0.985321			nuclear	1823	0.997811
Ce_contig66470	1700	TF (AP2)	NW_019679903.1	nuclear	-	757766	760588	1-1562	1552	0.912941			chloroplastic	4	0.00218938
Ce_contig1629	3424	TF (ARF)	NW_019673321.1	nuclear	-	3196599	3200914	1-2991; 2997-3082	3064	0.89486
Ce_contig6687	3465	TF (ARF)	NW_019679348.1	nuclear	+	4511198	4516526	49-3249; 3276-3388	3299	0.952092			Alignment ranges
Ce_contig10637	3153	TF (ARF)	NW_019676482.1	nuclear	+	431014	431038	66-88	22	0.00697748			70-100	1389	0.760263
Ce_contig12271	2635	TF (ARF)	NW_019677904.1	nuclear	-	1509972	1513506	3-2580	2567	0.974194			50-70	227	0.124247
Ce_contig12272	3074	TF (ARF)	NW_019672140.1	nuclear	+	1450490	1454784	1-2039; 2043-2711; 2713-3049	3031	0.986012			<50	211	0.11549
Ce_contig13705	2669	TF (ARF)	NW_019678868.1	nuclear	-	980543	985959	1-254; 270-2298	2268	0.849756
Ce_contig34470	5759	TF (ARF)	NW_019677627.1	nuclear	-	17785	203655	470-1484; 1502-3883	3383	0.587428
Ce_contig36167	2987	TF (ARF)	NW_019672257.1	nuclear	-	81755	86015	436-947; 969-2730; 2772-2809	2295	0.768329
Ce_contig36168	2809	TF (ARF)	NW_019682621.1	nuclear	-	407543	411681	37-2732	2682	0.954788
Ce_contig36169	2561	TF (ARF)	NW_019673045.1	nuclear	-	716860	721041	1-1699; 1705-2294	2275	0.888325
Ce_contig37589	2671	TF (ARF)	NW_019676827.1	nuclear	+	1535480	1539288	1-2652	2649	0.991763
Ce_contig38256	3358	TF (ARF)	NW_019679917.1	nuclear	-	1293186	1300011	1-3298	3284	0.977963
Ce_contig43569	1740	TF (ARF)	NW_019676310.1	nuclear	-	1688784	1688827	479-522	43	0.0247126
Ce_contig47101	2002	TF (ARF)	NW_019674486.1	nuclear	-	247485	252365	19-1731	1694	0.846154
Ce_contig64086	2639	TF (ARF)	NW_019680340.1	nuclear	+	331587	335668	16-1562; 1570-2460	2427	0.919667
Ce_contig65460	3173	TF (ARF)	NW_019679173.1	nuclear	+	33031	37035	1-1354; 1377-2889; 2895-3105	3066	0.966278
Ce_contig80129	5301	TF (ARF)	NW_019678082.1	nuclear	-	1914693	1917668	284-1748	1452	0.273911
Ce_contig80881	3056	TF (ARF)	NW_019673045.1	nuclear	+	718163	720280	21-1222	1192	0.390052
Ce_contig81286	2430	TF (ARF)	NW_019682861.1	nuclear	+	425896	429008	294-2359	2059	0.847325
Ce_contig82933	3128	TF (ARF)	NW_019683078.1	nuclear	+	1350107	1354347	1-479; 499-2408; 2427-2755	2702	0.863811
Ce_contig36411	1998	TF (ARF)	NW_019679173.1	nuclear	+	31632	34960	24-1998	1965	0.983483
Ce_contig61629	2179	TF (ARF)	NW_019678666.1	nuclear	-	4493366	4497036	2-1880	1869	0.857733
Ce_contig3240	781	TF (ARR-B)	NW_019678571.1	nuclear	-	1036157	1037070	4-773	767	0.982074
Ce_contig22657	1857	TF (ARR-B)	NW_019682428.1	nuclear	+	990112	992739	1-1037; 1043-1396; 1415-1683; 1729-1737; 1751-1775	1685	0.907377
Ce_contig29853	3003	TF (ARR-B)	NW_019683336.1	nuclear	+	776037	782743	575-2753	2168	0.721945
Ce_contig35118	2408	TF (ARR-B)	NW_019680753.1	nuclear	-	580347	583585	1-2363	2357	0.978821
Ce_contig35119	2377	TF (ARR-B)	NW_019680753.1	nuclear	-	580347	583490	42-244; 250-2332	2279	0.958772
Ce_contig51025	1842	TF (ARR-B)	NW_019682908.1	nuclear	-	1290130	1292240	242-1744	1497	0.812704
Ce_contig68433	2322	TF (ARR-B)	NW_019675109.1	nuclear	-	262446	267308	1-2250	2241	0.965116
Ce_contig70121	1853	TF (ARR-B)	NW_019676738.1	nuclear	+	2014413	2017535	1-1703	1697	0.915812
Ce_contig73457	3383	TF (ARR-B)	NW_019676913.1	nuclear	-	267489	271347	31-3329	3294	0.973692
Ce_contig83091	2456	TF (ARR-B)	NW_019674203.1	nuclear	+	399133	401944	604-2456	1847	0.752036
Ce_contig3216	1851	TF (B3)	NW_019678129.1	nuclear	+	172189	175277	24-147; 151-185; 187-1238; 1244-1848	1807	0.976229
Ce_contig4860	2651	TF (B3)	NW_019672338.1	nuclear	+	1553446	1556165	2-2319; 2369-2651	2599	0.980385
Ce_contig6193	3349	TF (B3)	NW_019677521.1	nuclear	+	77419	81148	37-1148; 1163-2805	2745	0.819648
Ce_contig8659	1700	TF (B3)	NW_019680357.1	nuclear	-	1104515	1108804	2-1696	1692	0.995294
Ce_contig13751	1162	TF (B3)	NW_019678747.1	nuclear	+	1907813	1907881	582-650	68	0.0585198
Ce_contig14016	2041	TF (B3)	NW_019679885.1	nuclear	-	1365186	1367614	29-1743; 1745-1785	1751	0.857913
Ce_contig14017	1762	TF (B3)	NW_019676827.1	nuclear	-	1689558	1691706	1-1151; 1153-1377	1371	0.778093
Ce_contig19284	1183	TF (B3)	NW_019678776.1	nuclear	-	863419	865360	3-1043	1034	0.874049
Ce_contig22012	1617	TF (B3)	NW_019683062.1	nuclear	-	798503	801342	40-838; 842-1189	1138	0.703772
Ce_contig24010	2136	TF (B3)	NW_019679060.1	nuclear	+	4033428	4036539	412-2099	1679	0.786049
Ce_contig26388	3094	TF (B3)	NW_019677377.1	nuclear	+	1254029	1255861	1349-1375; 1379-3094	1740	0.562379
Ce_contig39493	2560	TF (B3)	NW_019679168.1	nuclear	-	381218	385580	105-2370	2264	0.884375
Ce_contig40501	1987	TF (B3)	NW_019683456.1	nuclear	+	431141	434305	1-315; 361-1507; 1551-1836; 1872-1923	1793	0.902365
Ce_contig47100	3911	TF (B3)	NW_019680959.1	nuclear	+	767357	771840	322-3696	3360	0.859115
Ce_contig48812	1365	TF (B3)	NW_019678747.1	nuclear	+	1907278	1908276	456-487; 514-797; 806-1177	684	0.501099
Ce_contig50438	2137	TF (B3)	NW_019683062.1	nuclear	-	2311093	2313231	35-2122	2087	0.976603
Ce_contig57828	1983	TF (B3)	NW_019679049.1	nuclear	-	215604	218790	9-1958	1940	0.978316
Ce_contig64559	1718	TF (B3)	NW_019682834.1	nuclear	-	53738	132139	199-1432; 1438-1631	1423	0.828289
Ce_contig72530	1467	TF (B3)	NW_019679303.1	nuclear	-	9147	12087	1-1399; 1414-1464	1438	0.980232
Ce_contig82436	1623	TF (B3)	NW_019676572.1	nuclear	-	2943773	2947324	139-1615	1472	0.906962
Ce_contig82477	3492	TF (B3)	NW_019683270.1	nuclear	-	2383303	2386270	451-3434	2983	0.854238
Ce_contig83481	1802	TF (B3)	NW_019676399.1	nuclear	-	3020	4692	9-1555	1544	0.856826
Ce_contig84922	2106	TF (B3)	NW_019678354.1	nuclear	-	4190740	4193468	1-763; 778-1376; 1379-1388; 1396-1754	1724	0.818613
Ce_contig6138	1569	TF (B3)	NW_019682834.1	nuclear	-	53738	157257	1022-1454	429	0.273423
Ce_contig11837	1904	TF (B3)	NW_019677112.1	nuclear	-	882691	928940	128-138; 140-145; 160-929; 932-967; 987-992; 1003-1659	1474	0.77416
Ce_contig26107	2549	TF (B3)	NW_019672145.1	nuclear	-	909681	913830	1-635; 645-1610; 1639-1937	1890	0.741467
Ce_contig74570	1808	TF (B3)	NW_019681887.1	nuclear	-	129445	131654	596-963; 981-1764	1147	0.634403
Ce_contig82481	1597	TF (B3)	NW_019679638.1	nuclear	+	2298	5914	56-1597	1536	0.961803
Ce_contig7728	1729	TF (BBR-BPC)	NW_019674203.1	nuclear	-	2759299	2760312	600-1636	1036	0.59919
Ce_contig7867	1238	TF (BBR-BPC)	NW_019672887.1	nuclear	+	2734599	2736614	56-326; 358-1133	1044	0.843296
Ce_contig51563	2689	TF (BBR-BPC)	NW_019676070.1	nuclear	-	312113	313123	1388-1425; 1438-2365	964	0.358498
Ce_contig64980	1824	TF (BBR-BPC)	NW_019679077.1	nuclear	+	2046017	2048632	1-357; 386-1639	1606	0.880482
Ce_contig67334	2027	TF (BBR-BPC)	NW_019682012.1	nuclear	-	36500	38452	1-1777; 1788-1894	1882	0.928466
Ce_contig82215	2912	TF (BBR-BPC)	NW_019674103.1	nuclear	-	3659479	3660852	139-1349	1209	0.415179
Ce_contig10141	1918	TF (BES1)	NW_019673979.1	nuclear	+	1145165	1148229	1-1747	1743	0.908759
Ce_contig16807	1351	TF (BES1)	NW_019675086.1	nuclear	-	439072	440656	28-1225	1196	0.88527
Ce_contig27083	1978	TF (BES1)	NW_019673123.1	nuclear	-	162519	166020	1-1978	1970	0.995956
Ce_contig27086	1470	TF (BES1)	NW_019682061.1	nuclear	-	1036245	1040763	1-1468	1463	0.995238
Ce_contig63896	1424	TF (BES1)	NW_019675086.1	nuclear	-	439479	440571	347-1064	716	0.502809
Ce_contig71781	1556	TF (BES1)	NW_019673123.1	nuclear	-	225845	228117	11-1256	1243	0.798843
Ce_contig82852	1575	TF (BES1)	NW_019676639.1	nuclear	-	2125287	2127212	40-1569	1528	0.970159
Ce_contig84303	1992	TF (BES1)	NW_019676738.1	nuclear	+	472418	475762	55-1927	1864	0.935743
Ce_contig34865	3162	TF (BES1)	NW_019673905.1	nuclear	+	613927	618042	1-626; 662-2849; 2872-3098	3029	0.957938
Ce_contig255	1335	TF (bHLH)	NW_019672843.1	nuclear	-	257004	258900	7-1051	1040	0.779026
Ce_contig295	5038	TF (bHLH)	NW_019676762.1	nuclear	+	6029307	6035224	3-4867; 4881-4998	4972	0.9869
Ce_contig972	3063	TF (bHLH)	NW_019673573.1	nuclear	+	1939642	1945845	1-2954	2943	0.960823
Ce_contig1138	1948	TF (bHLH)	NW_019683317.1	nuclear	+	2182455	2185346	1-1238; 1241-1929	1920	0.985626
Ce_contig1548	1257	TF (bHLH)	NW_019672577.1	nuclear	-	904518	907205	4-1073	1063	0.845664
Ce_contig2934	1528	TF (bHLH)	NW_019672577.1	nuclear	-	1321811	1325397	1-1031; 1048-1239; 1242-1489	1462	0.956806
Ce_contig3188	3470	TF (bHLH)	NW_019678391.1	nuclear	+	964465	966656	71-273; 279-2032; 2042-2224	2137	0.61585
Ce_contig3468	863	TF (bHLH)	NW_019680605.1	nuclear	+	1956937	1957735	9-837	828	0.959444
Ce_contig3574	2723	TF (bHLH)	NW_019673241.1	nuclear	-	182227	184391	112-2376	2264	0.831436
Ce_contig3921	1560	TF (bHLH)	NW_019683226.1	nuclear	+	811762	813605	2-1095	1088	0.697436
Ce_contig3998	1403	TF (bHLH)	NW_019681148.1	nuclear	-	449157	450678	38-1348	1309	0.933001
Ce_contig4014	3819	TF (bHLH)	NW_019673668.1	nuclear	-	674753	679091	34-3695	3656	0.957319
Ce_contig4509	1223	TF (bHLH)	NW_019682679.1	nuclear	-	5606741	5608522	481-925	443	0.362224
Ce_contig5807	1599	TF (bHLH)	NW_019672542.1	nuclear	-	1461325	1463105	9-1599	1588	0.993121
Ce_contig5861	1625	TF (bHLH)	NW_019676537.1	nuclear	-	1912213	1913267	324-1292	966	0.594462
Ce_contig6123	1332	TF (bHLH)	NW_019683317.1	nuclear	-	812418	814143	20-346; 349-354; 396-985	917	0.688438
Ce_contig6407	2572	TF (bHLH)	NW_019672404.1	nuclear	-	808314	810821	1-2360	2357	0.916407
Ce_contig6554	1655	TF (bHLH)	NW_019676226.1	nuclear	+	1767392	1768904	1-1494	1492	0.901511
Ce_contig6597	1538	TF (bHLH)	NW_019679694.1	nuclear	+	3643858	3646246	4-1197	1188	0.772432
Ce_contig6942	2015	TF (bHLH)	NW_019679505.1	nuclear	+	559943	562285	3-1615	1611	0.799504
Ce_contig7194	1791	TF (bHLH)	NW_019676759.1	nuclear	-	106696	110975	7-1054	1043	0.582356
Ce_contig7287	1880	TF (bHLH)	NW_019672140.1	nuclear	-	1499105	1501183	4-1792	1785	0.949468
Ce_contig7811	3033	TF (bHLH)	NW_019683336.1	nuclear	+	4380954	4385316	25-878; 882-2633; 2686-2899	2814	0.927794
Ce_contig8132	2065	TF (bHLH)	NW_019673534.1	nuclear	+	1489990	1492905	17-2021	1998	0.967554
Ce_contig8787	1427	TF (bHLH)	NW_019680564.1	nuclear	+	1153216	1155056	21-1082	1060	0.742817
Ce_contig9294	979	TF (bHLH)	NW_019679617.1	nuclear	+	644309	645084	151-929	778	0.794688
Ce_contig9404	1605	TF (bHLH)	NW_019675969.1	nuclear	-	219548	221128	1-911	906	0.564486
Ce_contig10425	1184	TF (bHLH)	NW_019672145.1	nuclear	+	3441209	3443530	1-1146	1140	0.962838
Ce_contig11567	2812	TF (bHLH)	NW_019683226.1	nuclear	-	291594	295111	42-272; 286-2181; 2196-2798	2720	0.967283
Ce_contig12283	2542	TF (bHLH)	NW_019683113.1	nuclear	+	130597	137314	82-1137; 1158-1827; 1841-2351	2224	0.874902
Ce_contig12469	1521	TF (bHLH)	NW_019682980.1	nuclear	-	79237	81503	1-1520	1512	0.994083
Ce_contig13018	1575	TF (bHLH)	NW_019681035.1	nuclear	-	263357	270450	4-1446	1438	0.913016
Ce_contig13093	1601	TF (bHLH)	NW_019680193.1	nuclear	-	1643716	1646247	1-1601	1599	0.998751
Ce_contig13118	1806	TF (bHLH)	NW_019672257.1	nuclear	+	78980	81273	1-887; 891-1784	1777	0.983942
Ce_contig13438	1811	TF (bHLH)	NW_019672145.1	nuclear	-	2822985	2825389	1-1756	1749	0.965765
Ce_contig13439	1760	TF (bHLH)	NW_019672145.1	nuclear	-	2823048	2825389	1-1760	1754	0.996591
Ce_contig13924	1406	TF (bHLH)	NW_019673823.1	nuclear	+	234746	237152	1-1214	1208	0.859175
Ce_contig14474	1515	TF (bHLH)	NW_019673422.1	nuclear	-	2636901	2773367	163-1059	893	0.589439
Ce_contig14509	2453	TF (bHLH)	NW_019672074.1	nuclear	+	1146759	1149222	167-1263; 1291-1904	1706	0.695475
Ce_contig14728	1537	TF (bHLH)	NW_019672423.1	nuclear	-	1912766	1916024	1-1535	1532	0.996747
Ce_contig15855	1093	TF (bHLH)	NW_019672882.1	nuclear	+	54498	59333	176-915	735	0.672461
Ce_contig16850	2068	TF (bHLH)	NW_019683062.1	nuclear	+	6655250	6657726	97-1508; 1518-2047	1935	0.935687
Ce_contig18138	2767	TF (bHLH)	NW_019677904.1	nuclear	+	120671	123360	1-2632	2630	0.950488
Ce_contig18320	1226	TF (bHLH)	NW_019678446.1	nuclear	+	119337	120836	1-697	694	0.566069
Ce_contig18413	1889	TF (bHLH)	NW_019677008.1	nuclear	-	234131	236575	6-1267	1256	0.664902
Ce_contig18414	2445	TF (bHLH)	NW_019678354.1	nuclear	-	5291266	5297417	53-85	31	0.0126789
Ce_contig18415	2424	TF (bHLH)	NW_019678354.1	nuclear	-	5291266	5297417	53-85	31	0.0127888
Ce_contig18775	1028	TF (bHLH)	NW_019674703.1	nuclear	-	1606930	1608461	77-330; 338-485; 535-1002	865	0.84144
Ce_contig19005	3896	TF (bHLH)	NW_019682757.1	nuclear	+	2171974	2174673	1252-2026; 2036-2041; 2051-3096; 3127-3814	2510	0.644251
Ce_contig19758	986	TF (bHLH)	NW_019673534.1	nuclear	-	358532	359181	47-692	645	0.654158
Ce_contig19913	1662	TF (bHLH)	NW_019674230.1	nuclear	+	83687	85283	1-1648	1647	0.990975
Ce_contig21187	2824	TF (bHLH)	NW_019679505.1	nuclear	+	3501205	3505137	1-1603	1597	0.56551
Ce_contig21585	2834	TF (bHLH)	NW_019672338.1	nuclear	+	48791	53037	8-2564; 2572-2826	2801	0.988356
Ce_contig22173	2089	TF (bHLH)	NW_019676740.1	nuclear	-	2303818	2306802	56-1208; 1210-1908; 1918-2089	2016	0.965055
Ce_contig22670	1716	TF (bHLH)	NW_019672775.1	nuclear	-	402650	408073	1-127; 131-1697	1684	0.981352
Ce_contig23280	3527	TF (bHLH)	NW_019676203.1	nuclear	-	554413	555972	1112-2233	1117	0.3167
Ce_contig23289	1010	TF (bHLH)	NW_019680169.1	nuclear	-	1204084	1205925	31-806	772	0.764356
Ce_contig23406	1279	TF (bHLH)	NW_019676032.1	nuclear	-	69310	71232	106-1160	1050	0.820954
Ce_contig24900	3908	TF (bHLH)	NW_019672251.1	nuclear	+	1865501	1869749	38-3284; 3286-3410; 3427-3710; 3747-3908	3811	0.975179
Ce_contig25218	2721	TF (bHLH)	NW_019675301.1	nuclear	-	64527	68561	79-2700	2612	0.959941
Ce_contig25593	3675	TF (bHLH)	NW_019675877.1	nuclear	+	219797	221720	1-1237	1231	0.334966
Ce_contig25799	1664	TF (bHLH)	NW_019679602.1	nuclear	-	1704076	1707522	43-652; 732-1410	1281	0.769832
Ce_contig25800	1581	TF (bHLH)	NW_019675226.1	nuclear	+	84193	86982	3-1559	1549	0.97976
Ce_contig26819	2287	TF (bHLH)	NW_019679414.1	nuclear	-	51653	55752	963-2164	1194	0.522081
Ce_contig27134	2169	TF (bHLH)	NW_019673235.1	nuclear	+	1133031	1135771	1-1777; 1793-2167	2146	0.989396
Ce_contig27252	3610	TF (bHLH)	NW_019678836.1	nuclear	+	51872	58769	11-1314; 1317-3608	3570	0.98892
Ce_contig28616	1403	TF (bHLH)	NW_019676032.1	nuclear	-	94179	96636	82-1260	1169	0.833215
Ce_contig29114	2477	TF (bHLH)	NW_019681751.1	nuclear	+	763517	767509	76-1868; 1878-2433	2337	0.94348
Ce_contig29172	1373	TF (bHLH)	NW_019681268.1	nuclear	-	427908	430212	1-1365	1359	0.989803
Ce_contig29175	1537	TF (bHLH)	NW_019681268.1	nuclear	-	427908	430212	1-1472	1467	0.954457
Ce_contig29584	2769	TF (bHLH)	NW_019672754.1	nuclear	+	585394	602961	72-1478; 1521-2337	2215	0.799928
Ce_contig30184	1817	TF (bHLH)	NW_019678046.1	nuclear	+	3421581	3425959	5-665; 671-1503; 1507-1811	1790	0.98514
Ce_contig30211	1946	TF (bHLH)	NW_019674591.1	nuclear	+	299795	361409	327-1212; 1217-1233; 1240-1404	1064	0.546763
Ce_contig33043	2078	TF (bHLH)	NW_019679103.1	nuclear	+	111820	115399	275-702; 716-1575	1282	0.616939
Ce_contig33548	1921	TF (bHLH)	NW_019682880.1	nuclear	-	2463623	2466180	18-371; 373-407; 410-415; 418-1637	1609	0.837585
Ce_contig36188	4618	TF (bHLH)	NW_019680268.1	nuclear	-	674945	678506	401-1741	1329	0.287787
Ce_contig36817	1633	TF (bHLH)	NW_019675338.1	nuclear	+	862557	864512	394-1536	1140	0.698102
Ce_contig41149	1963	TF (bHLH)	NW_019672052.1	nuclear	-	2255570	2257532	1-1951	1950	0.993377
Ce_contig41228	1743	TF (bHLH)	NW_019676567.1	nuclear	-	197074	199398	1-1721	1714	0.983362
Ce_contig43417	2405	TF (bHLH)	NW_019675222.1	nuclear	-	646969	650147	122-2405	2278	0.947193
Ce_contig44072	3614	TF (bHLH)	NW_019676683.1	nuclear	-	31910	35177	21-3251	3230	0.893747
Ce_contig46635	2560	TF (bHLH)	NW_019681773.1	nuclear	+	798927	802339	1-2174	2166	0.846094
Ce_contig46846	1167	TF (bHLH)	NW_019674103.1	nuclear	+	450596	453103	3-1159	1152	0.987147
Ce_contig47235	1468	TF (bHLH)	NW_019674508.1	nuclear	+	886116	893874	8-1403	1390	0.946866
Ce_contig47550	3364	TF (bHLH)	NW_019679694.1	nuclear	+	3702364	3708628	1-2514; 2525-3332	3295	0.979489
Ce_contig47552	1644	TF (bHLH)	NW_019672624.1	nuclear	-	2731800	2735097	34-1601	1566	0.952555
Ce_contig48157	1806	TF (bHLH)	NW_019682535.1	nuclear	-	1688771	1690476	7-1528	1519	0.841085
Ce_contig49011	2182	TF (bHLH)	NW_019678027.1	nuclear	-	640675	645592	25-1916; 1920-2131	2096	0.960587
Ce_contig49214	4276	TF (bHLH)	NW_019677008.1	nuclear	-	803065	807254	9-4227	4218	0.986436
Ce_contig49424	673	TF (bHLH)	NW_019680523.1	nuclear	-	2958750	2959491	23-658	634	0.942051
Ce_contig52571	1257	TF (bHLH)	NW_019681106.1	nuclear	+	1255479	1257816	1-1198	1192	0.94829
Ce_contig53131	1676	TF (bHLH)	NW_019672686.1	nuclear	+	141775	143496	1-1324; 1335-1660	1647	0.982697
Ce_contig53686	1152	TF (bHLH)	NW_019678877.1	nuclear	+	793099	796159	10-1077	1061	0.921007
Ce_contig54015	1257	TF (bHLH)	NW_019675671.1	nuclear	-	823720	824339	243-851	608	0.483691
Ce_contig55829	1251	TF (bHLH)	NW_019678093.1	nuclear	-	262590	263037	904-1140	235	0.18785
Ce_contig57628	1068	TF (bHLH)	NW_019678446.1	nuclear	-	120695	120836	103-244	141	0.132022
Ce_contig57655	1845	TF (bHLH)	NW_019672069.1	nuclear	-	1006841	1009397	8-1234; 1288-1840	1771	0.959892
Ce_contig58634	1963	TF (bHLH)	NW_019675142.1	nuclear	-	279352	281558	1035-1784; 1829-1957	872	0.444218
Ce_contig64357	2283	TF (bHLH)	NW_019681085.1	nuclear	-	3411859	3413432	685-2282	1597	0.699518
Ce_contig64974	2151	TF (bHLH)	NW_019683270.1	nuclear	-	1226255	1228854	150-1133; 1157-2140	1960	0.911204
Ce_contig65014	872	TF (bHLH)	NW_019673760.1	nuclear	+	895647	896259	1-611	610	0.699541
Ce_contig66332	2249	TF (bHLH)	NW_019672709.1	nuclear	-	2866151	2868918	500-768; 773-924; 926-2101	1593	0.708315
Ce_contig68234	665	TF (bHLH)	NW_019674486.1	nuclear	+	724331	725729	1-580	577	0.867669
Ce_contig68888	1890	TF (bHLH)	NW_019682719.1	nuclear	-	114121	115322	5-965	958	0.506878
Ce_contig68914	1261	TF (bHLH)	NW_019676537.1	nuclear	-	1907762	1909376	95-1261	1164	0.923077
Ce_contig68936	1190	TF (bHLH)	NW_019680169.1	nuclear	-	1204664	1205920	1-623	620	0.521008
Ce_contig69411	1341	TF (bHLH)	NW_019675142.1	nuclear	-	279316	281557	300-1048; 1093-1258	908	0.677107
Ce_contig69520	1707	TF (bHLH)	NW_019677008.1	nuclear	-	234131	236015	1-1098	1093	0.640305
Ce_contig71745	2493	TF (bHLH)	NW_019672302.1	nuclear	+	74429	77518	21-1920	1896	0.760529
Ce_contig72313	2376	TF (bHLH)	NW_019680605.1	nuclear	+	2026726	2030062	1004-2306	1290	0.542929
Ce_contig72625	1590	TF (bHLH)	NW_019672507.1	nuclear	-	563865	566409	1-1047; 1073-1227	1197	0.75283
Ce_contig72967	1443	TF (bHLH)	NW_019678402.1	nuclear	-	2901709	2903203	10-112; 136-706	668	0.462924
Ce_contig73387	2807	TF (bHLH)	NW_019679341.1	nuclear	+	5039488	5041500	798-1733	933	0.332383
Ce_contig74775	1418	TF (bHLH)	NW_019679009.1	nuclear	+	236629	240072	6-674; 689-1125	1100	0.77574
Ce_contig75386	2070	TF (bHLH)	NW_019675028.1	nuclear	-	166088	187049	1-682; 689-712; 727-851	826	0.399034
Ce_contig75847	2061	TF (bHLH)	NW_019683399.1	nuclear	-	871803	874686	128-1687	1555	0.754488
Ce_contig76435	1776	TF (bHLH)	NW_019675028.1	nuclear	-	152717	187349	38-1019; 1027-1054; 1057-1075; 1079-1220; 1223-1251; 1255-1272; 1276-1283; 1289-1290	1218	0.685811
Ce_contig78253	929	TF (bHLH)	NW_019680492.1	nuclear	+	369468	370735	25-731	705	0.758881
Ce_contig80535	1617	TF (bHLH)	NW_019674125.1	nuclear	+	612510	613463	461-1457	996	0.615955
Ce_contig80898	1758	TF (bHLH)	NW_019678877.1	nuclear	+	907740	911125	9-1686	1672	0.951081
Ce_contig80911	1133	TF (bHLH)	NW_019678093.1	nuclear	-	262977	264629	8-1060	1048	0.924978
Ce_contig81640	1133	TF (bHLH)	NW_019683256.1	nuclear	-	1992212	1993456	76-1131	1054	0.930274
Ce_contig81724	1558	TF (bHLH)	NW_019672624.1	nuclear	-	2220570	2223217	1-1524	1522	0.976893
Ce_contig81955	2570	TF (bHLH)	NW_019673078.1	nuclear	-	640132	644013	71-244; 259-917; 922-2021	1928	0.750195
Ce_contig82117	1602	TF (bHLH)	NW_019677904.1	nuclear	-	1491883	1493848	197-1602	1402	0.875156
Ce_contig82155	1776	TF (bHLH)	NW_019676041.1	nuclear	+	75564	77166	115-1546	1429	0.804617
Ce_contig82174	1708	TF (bHLH)	NW_019675366.1	nuclear	-	757998	761061	1-1607	1600	0.936768
Ce_contig82520	1344	TF (bHLH)	NW_019683435.1	nuclear	-	178931	180481	1-1344	1340	0.997024
Ce_contig83199	1918	TF (bHLH)	NW_019678923.1	nuclear	-	47409	49714	136-1918	1776	0.925965
Ce_contig83459	1855	TF (bHLH)	NW_019677187.1	nuclear	+	571253	573862	36-1514	1471	0.792992
Ce_contig83516	1671	TF (bHLH)	NW_019672294.1	nuclear	-	92512	95339	12-1390	1374	0.822262
Ce_contig83560	1135	TF (bHLH)	NW_019682192.1	nuclear	-	449695	452107	15-1132	1112	0.979736
Ce_contig83624	1354	TF (bHLH)	NW_019673993.1	nuclear	+	1594570	1596231	11-1343	1330	0.982275
Ce_contig83797	1987	TF (bHLH)	NW_019673321.1	nuclear	+	1884140	1886291	26-1738	1707	0.859084
Ce_contig84522	1175	TF (bHLH)	NW_019676756.1	nuclear	-	13981	15806	296-419; 421-1171	869	0.739574
Ce_contig84981	2577	TF (bHLH)	NW_019673883.1	nuclear	-	1050608	1055240	1-2571	2561	0.993791
Ce_contig85599	2607	TF (bHLH)	NW_019680193.1	nuclear	-	438963	441379	1-2393	2392	0.91753
Ce_contig86022	2908	TF (bHLH)	NW_019680011.1	nuclear	-	375327	379177	1-1469; 1492-2803	2775	0.954264
Ce_contig86033	1098	TF (bHLH)	NW_019681929.1	nuclear	+	498500	499908	34-807	769	0.700364
Ce_contig86163	1822	TF (bHLH)	NW_019682679.1	nuclear	+	5606264	5609374	32-1797	1764	0.968167
Ce_contig86433	2110	TF (bHLH)	NW_019678666.1	nuclear	+	95998	100082	200-2100	1895	0.898104
Ce_contig86829	2099	TF (bHLH)	NW_019677266.1	nuclear	-	256632	260899	22-2076	2045	0.974273
Ce_contig1505	1977	TF (bHLH)	NW_019674158.1	nuclear	+	1051002	1054173	78-857; 888-1582	1470	0.743551
Ce_contig24907	2807	TF (bHLH)	NW_019682757.1	nuclear	-	419671	422907	91-1787; 1821-2322; 2328-2773	2637	0.939437
Ce_contig49763	1762	TF (bHLH)	NW_019674223.1	nuclear	-	3266688	3269052	235-1755	1519	0.862089
Ce_contig68833	2303	TF (bHLH)	NW_019679103.1	nuclear	+	114503	115355	1704-1994	288	0.125054
Ce_contig78349	1311	TF (bHLH)	NW_019677461.1	nuclear	-	1567886	1569188	27-1275	1246	0.95042
Ce_contig84656	1832	TF (BRX)	NW_019675719.1	nuclear	+	9227292	9230901	55-1777	1718	0.937773
Ce_contig85425	1802	TF (BRX)	NW_019672542.1	nuclear	-	360140	362862	22-1802	1774	0.984462
Ce_contig2146	1400	TF (bZIP)	NW_019677853.1	nuclear	+	695565	697347	38-1384	1343	0.959286
Ce_contig6204	1417	TF (bZIP)	NW_019681184.1	nuclear	+	53825	59093	1-1417	1407	0.992943
Ce_contig6461	1708	TF (bZIP)	NW_019681097.1	nuclear	-	189525	192117	16-1567; 1573-1676	1650	0.966042
Ce_contig7248	1337	TF (bZIP)	NW_019676533.1	nuclear	+	361948	363090	161-1336	1175	0.878833
Ce_contig11114	3299	TF (bZIP)	NW_019676572.1	nuclear	-	2715571	2727505	311-3087; 3090-3099; 3104-3122	2784	0.843892
Ce_contig11198	1284	TF (bZIP)	NW_019682015.1	nuclear	-	369698	371226	2-1181	1177	0.916667
Ce_contig12104	2172	TF (bZIP)	NW_019683062.1	nuclear	-	119896	122898	2-1855; 1865-1982	1967	0.905617
Ce_contig13214	798	TF (bZIP)	NW_019680007.1	nuclear	+	1089625	1091295	93-756	660	0.827068
Ce_contig13561	1693	TF (bZIP)	NW_019678764.1	nuclear	+	1142792	1145504	9-1313; 1340-1509	1470	0.868281
Ce_contig13760	1130	TF (bZIP)	NW_019677106.1	nuclear	-	771685	773839	22-244; 264-1114	1068	0.945133
Ce_contig14973	1998	TF (bZIP)	NW_019676019.1	nuclear	+	638128	642070	1-294; 314-1469; 1490-1732	1686	0.843844
Ce_contig14974	1823	TF (bZIP)	NW_019676019.1	nuclear	+	637859	642070	4-177; 203-225; 228-1530	1493	0.81898
Ce_contig15042	2250	TF (bZIP)	NW_019674590.1	nuclear	+	86350	90362	3-661; 689-800; 804-1927; 1945-2148	2085	0.926667
Ce_contig15311	1799	TF (bZIP)	NW_019681435.1	nuclear	+	1827887	1831448	29-1714	1674	0.930517
Ce_contig15312	2014	TF (bZIP)	NW_019681435.1	nuclear	+	1827887	1831448	29-1929	1890	0.938431
Ce_contig15643	1219	TF (bZIP)	NW_019678188.1	nuclear	+	1971140	1973597	67-1039	970	0.795734
Ce_contig15893	2231	TF (bZIP)	NW_019678520.1	nuclear	-	844835	847812	19-1796	1772	0.794263
Ce_contig17665	2143	TF (bZIP)	NW_019677217.1	nuclear	-	3958032	3958502	183-671	488	0.227718
Ce_contig17701	1410	TF (bZIP)	NW_019680221.1	nuclear	-	697207	698584	162-272; 276-839; 842-996; 1003-1008; 1045-1275	1062	0.753191
Ce_contig17990	1286	TF (bZIP)	NW_019672086.1	nuclear	+	411713	414290	1-1047	1037	0.806376
Ce_contig18040	1929	TF (bZIP)	NW_019677815.1	nuclear	-	2026008	2028757	8-495; 514-519; 535-537; 553-1320; 1332-1337; 1366-1787; 1799-1909	1792	0.928979
Ce_contig18512	1678	TF (bZIP)	NW_019677757.1	nuclear	+	308768	309915	568-1612	1043	0.621573
Ce_contig18990	949	TF (bZIP)	NW_019675028.1	nuclear	+	3245863	3247751	4-578	571	0.601686
Ce_contig19426	1580	TF (bZIP)	NW_019681726.1	nuclear	-	577253	580759	44-1298	1249	0.790506
Ce_contig21473	1865	TF (bZIP)	NW_019678875.1	nuclear	+	3628441	3628712	34-326	292	0.156568
Ce_contig21893	1610	TF (bZIP)	NW_019672800.1	nuclear	-	931069	933877	1-1517	1511	0.938509
Ce_contig22269	1544	TF (bZIP)	NW_019677815.1	nuclear	-	671418	673192	2-1342	1336	0.865285
Ce_contig22475	1424	TF (bZIP)	NW_019681902.1	nuclear	-	1490091	1492045	261-1406	1138	0.799157
Ce_contig22791	1994	TF (bZIP)	NW_019679348.1	nuclear	-	9227283	9261901	128-1651	1521	0.762788
Ce_contig23526	1657	TF (bZIP)	NW_019676762.1	nuclear	+	5346618	5347529	646-711; 715-1568	918	0.554013
Ce_contig24472	2029	TF (bZIP)	NW_019674103.1	nuclear	+	4108268	4111650	5-344; 346-1969	1960	0.965993
Ce_contig29366	1410	TF (bZIP)	NW_019681755.1	nuclear	-	174307	176777	1-1130	1126	0.798582
Ce_contig34995	3439	TF (bZIP)	NW_019679049.1	nuclear	-	672519	674313	157-1587	1426	0.414655
Ce_contig37079	1444	TF (bZIP)	NW_019680578.1	nuclear	+	1320302	1322885	39-1301	1255	0.869114
Ce_contig37084	1511	TF (bZIP)	NW_019680578.1	nuclear	+	1320302	1322885	37-1368	1323	0.875579
Ce_contig37198	1863	TF (bZIP)	NW_019677786.1	nuclear	+	144095	147302	1-465; 501-1527	1482	0.795491
Ce_contig40211	1555	TF (bZIP)	NW_019681183.1	nuclear	-	310788	312673	1-1500	1497	0.962701
Ce_contig45255	2440	TF (bZIP)	NW_019678489.1	nuclear	+	1927574	1930511	90-1947	1856	0.760656
Ce_contig46193	1113	TF (bZIP)	NW_019677010.1	nuclear	-	3042188	3043201	2-1011	1009	0.906559
Ce_contig46875	1907	TF (bZIP)	NW_019679987.1	nuclear	+	270885	273255	15-1677	1655	0.867855
Ce_contig46896	2371	TF (bZIP)	NW_019681947.1	nuclear	-	985093	987510	1-2228	2226	0.938844
Ce_contig47015	3405	TF (bZIP)	NW_019672095.1	nuclear	+	268635	272041	1-3388	3387	0.994714
Ce_contig47095	1518	TF (bZIP)	NW_019672150.1	nuclear	+	475073	476919	12-1216	1201	0.791173
Ce_contig47243	2065	TF (bZIP)	NW_019679829.1	nuclear	+	954119	958436	12-1927	1910	0.924939
Ce_contig47250	1535	TF (bZIP)	NW_019675488.1	nuclear	-	124621	128486	7-49; 58-66; 71-1430	1402	0.913355
Ce_contig55292	1012	TF (bZIP)	NW_019676761.1	nuclear	-	4803183	4804418	1-518	512	0.505929
Ce_contig56195	1305	TF (bZIP)	NW_019681766.1	nuclear	-	547427	548551	102-1091	986	0.755556
Ce_contig56903	1526	TF (bZIP)	NW_019680488.1	nuclear	-	287790	289089	317-1292	971	0.636304
Ce_contig59060	1670	TF (bZIP)	NW_019679723.1	nuclear	-	88553	89003	1191-1649	458	0.274251
Ce_contig59385	1110	TF (bZIP)	NW_019681183.1	nuclear	-	311868	312038	1-171	170	0.153153
Ce_contig60753	818	TF (bZIP)	NW_019678327.1	nuclear	+	858239	858851	51-662	611	0.746944
Ce_contig61281	1412	TF (bZIP)	NW_019679397.1	nuclear	+	382193	382996	417-646; 669-1215	775	0.548867
Ce_contig62660	1618	TF (bZIP)	NW_019676579.1	nuclear	-	865598	868708	1-1574	1569	0.969716
Ce_contig63721	1432	TF (bZIP)	NW_019674507.1	nuclear	+	736688	740983	1-1400	1390	0.97067
Ce_contig64728	2173	TF (bZIP)	NW_019672052.1	nuclear	+	1664906	1667680	261-2173	1904	0.876208
Ce_contig64875	1374	TF (bZIP)	NW_019678489.1	nuclear	+	2101274	2105378	1-211; 228-1292	1266	0.921397
Ce_contig66522	1587	TF (bZIP)	NW_019679243.1	nuclear	-	77634	77954	300-623	323	0.203529
Ce_contig66663	2193	TF (bZIP)	NW_019673985.1	nuclear	+	1451839	1453565	852-1967	1111	0.506612
Ce_contig66809	812	TF (bZIP)	NW_019678116.1	nuclear	-	471397	471985	41-125; 151-625	558	0.687192
Ce_contig66839	960	TF (bZIP)	NW_019678123.1	nuclear	+	6704097	6707712	13-81; 88-960	932	0.970833
Ce_contig67623	1267	TF (bZIP)	NW_019680169.1	nuclear	+	500799	503077	1-1120	1116	0.880821
Ce_contig71627	934	TF (bZIP)	NW_019673422.1	nuclear	+	1460742	1461675	12-929	917	0.981799
Ce_contig72427	1473	TF (bZIP)	NW_019678489.1	nuclear	+	2101344	2105374	3-1224	1212	0.822811
Ce_contig73259	1512	TF (bZIP)	NW_019678354.1	nuclear	-	2069069	2071017	2-1509	1504	0.994709
Ce_contig74737	867	TF (bZIP)	NW_019681755.1	nuclear	-	175149	176676	1-804	801	0.923875
Ce_contig77105	1738	TF (bZIP)	NW_019672991.1	nuclear	-	81439	83844	107-1414	1295	0.745109
Ce_contig77733	1800	TF (bZIP)	NW_019673733.1	nuclear	+	2202161	2205705	1-1575	1563	0.868333
Ce_contig79135	3200	TF (bZIP)	NW_019674448.1	nuclear	-	1179491	1185764	911-1131; 1135-1409; 1425-1502; 1539-1944; 1983-1990; 2048-3137	2063	0.644687
Ce_contig81053	2118	TF (bZIP)	NW_019683336.1	nuclear	-	4398350	4400986	2-298; 305-1977; 1989-2003; 2013-2084	2049	0.967422
Ce_contig81294	4194	TF (bZIP)	NW_019674460.1	nuclear	-	10732	14360	516-4194	3678	0.876967
Ce_contig81335	1156	TF (bZIP)	NW_019677482.1	nuclear	+	2263387	2264566	1-1156	1155	0.999135
Ce_contig81455	1619	TF (bZIP)	NW_019672424.1	nuclear	-	4252972	4255944	12-1512	1492	0.921557
Ce_contig81465	3075	TF (bZIP)	NW_019672258.1	nuclear	-	25143	26979	1315-2739	1421	0.462114
Ce_contig81688	1229	TF (bZIP)	NW_019678096.1	nuclear	+	400003	402770	188-1203	1010	0.821806
Ce_contig83406	1383	TF (bZIP)	NW_019682458.1	nuclear	-	152604	153984	6-1383	1377	0.995662
Ce_contig84190	1254	TF (bZIP)	NW_019676331.1	nuclear	+	42953	44246	1-1249	1248	0.995215
Ce_contig84595	3012	TF (bZIP)	NW_019674481.1	nuclear	-	72546	77542	58-1373; 1389-1595; 1609-1870; 1890-2811; 2826-2950	2815	0.934595
Ce_contig84901	1847	TF (bZIP)	NW_019674590.1	nuclear	-	86327	89301	9-1150; 1162-1236; 1241-1847	1811	0.980509
Ce_contig85604	1544	TF (bZIP)	NW_019672795.1	nuclear	-	2116876	2118409	29-1544	1515	0.981218
Ce_contig86209	1414	TF (bZIP)	NW_019678417.1	nuclear	+	38261	39055	563-1272	708	0.500707
Ce_contig86306	1626	TF (bZIP)	NW_019677187.1	nuclear	-	816385	818438	40-1617	1574	0.96802
Ce_contig86520	1052	TF (bZIP)	NW_019683201.1	nuclear	+	3542016	3543074	7-1052	1045	0.993346
Ce_contig13215	1398	TF (bZIP)	NW_019680007.1	nuclear	+	1089623	1091295	90-210; 223-455; 467-1336	1219	0.87196
Ce_contig43280	1755	TF (bZIP)	NW_019673358.1	nuclear	+	858203	916899	8-79; 83-119; 122-1744	1722	0.981197
Ce_contig62187	1474	TF (bZIP)	NW_019677708.1	nuclear	+	913655	914555	416-1331	915	0.62076
Ce_contig196	1217	TF (C2H2)	NW_019675153.1	nuclear	-	715114	715482	574-942	368	0.302383
Ce_contig420	1979	TF (C2H2)	NW_019679694.1	nuclear	+	2873544	2877119	1-1688	1680	0.848914
Ce_contig433	1403	TF (C2H2)	NW_019674377.1	nuclear	-	953767	955287	291-1403	1109	0.790449
Ce_contig644	-	TF (C2H2)	-	-	-	-	-	-	-	-
Ce_contig3689	1277	TF (C2H2)	NW_019681766.1	nuclear	+	132127	133373	1-1250	1249	0.978074
Ce_contig3959	995	TF (C2H2)	NW_019680488.1	nuclear	-	3736635	3737167	48-582	534	0.536683
Ce_contig4808	1594	TF (C2H2)	NW_019674889.1	nuclear	-	523782	525361	41-1592	1551	0.973024
Ce_contig5174	1004	TF (C2H2)	NW_019680357.1	nuclear	+	412582	413562	11-997	986	0.982072
Ce_contig5810	1578	TF (C2H2)	NW_019673703.1	nuclear	-	2148110	2149199	237-1344	1107	0.701521
Ce_contig5943	935	TF (C2H2)	NW_019678981.1	nuclear	-	1328705	1329290	253-710	456	0.487701
Ce_contig6743	1411	TF (C2H2)	NW_019674624.1	nuclear	-	786206	787314	1-288	285	0.201984
Ce_contig7799	586	TF (C2H2)	NW_019679060.1	nuclear	-	430627	431245	3-565	561	0.957338
Ce_contig8798	1453	TF (C2H2)	NW_019674383.1	nuclear	+	3854988	3857068	19-1398	1378	0.948383
Ce_contig12172	2278	TF (C2H2)	NW_019678354.1	nuclear	-	5300488	5353678	2-250; 255-260; 273-278; 280-293; 299-362; 367-387	346	0.151888
Ce_contig12832	1218	TF (C2H2)	NW_019674383.1	nuclear	-	160298	161467	6-1193	1187	0.974548
Ce_contig12928	1635	TF (C2H2)	NW_019678042.1	nuclear	+	948982	951641	1-1550	1547	0.946177
Ce_contig14014	1924	TF (C2H2)	NW_019680780.1	nuclear	+	146808	149161	62-1918	1854	0.963617
Ce_contig14177	2225	TF (C2H2)	NW_019676248.1	nuclear	-	833721	836251	38-2134	2094	0.941124
Ce_contig14450	1712	TF (C2H2)	NW_019676740.1	nuclear	+	1359355	1362021	1-1576	1573	0.918808
Ce_contig16610	2242	TF (C2H2)	NW_019681808.1	nuclear	-	3764629	3767362	1-2007; 2019-2056	2042	0.910794
Ce_contig18651	2620	TF (C2H2)	NW_019674435.1	nuclear	-	603702	607697	9-998; 1008-2517	2488	0.949618
Ce_contig18795	1316	TF (C2H2)	NW_019674204.1	nuclear	+	1016234	1017440	1-1205	1204	0.914894
Ce_contig22808	2147	TF (C2H2)	NW_019679049.1	nuclear	-	2785230	2787642	29-639; 652-1514; 1520-1981	1931	0.899395
Ce_contig22809	1245	TF (C2H2)	NW_019680976.1	nuclear	+	726639	728284	4-954; 970-1072	1051	0.844177
Ce_contig23770	2911	TF (C2H2)	NW_019676909.1	nuclear	-	635451	639448	4-789; 791-1305; 1317-2023; 2037-2053; 2060-2327; 2349-2446; 2495-2571	2457	0.84404
Ce_contig23961	2004	TF (C2H2)	NW_019680018.1	nuclear	+	179325	180629	337-1650	1313	0.65519
Ce_contig23962	2033	TF (C2H2)	NW_019672329.1	nuclear	-	169618	171550	48-2027	1979	0.973438
Ce_contig24708	1724	TF (C2H2)	NW_019672659.1	nuclear	-	697640	700001	166-1504	1333	0.773202
Ce_contig25448	3012	TF (C2H2)	NW_019677460.1	nuclear	-	2990791	2994371	1-2167; 2191-2347	2312	0.767596
Ce_contig27108	2095	TF (C2H2)	NW_019679825.1	nuclear	-	334515	336428	781-1988	1206	0.575656
Ce_contig27111	1879	TF (C2H2)	NW_019675366.1	nuclear	-	1462993	1465669	4-1842	1836	0.977115
Ce_contig27112	1371	TF (C2H2)	NW_019676260.1	nuclear	-	139523	141683	1-1371	1368	0.997812
Ce_contig29287	1366	TF (C2H2)	NW_019682908.1	nuclear	+	1709014	1710352	32-1366	1334	0.976574
Ce_contig30395	1705	TF (C2H2)	NW_019679341.1	nuclear	-	642346	643474	467-1630	1163	0.682111
Ce_contig30493	2774	TF (C2H2)	NW_019679465.1	nuclear	-	458434	460038	1-1514	1512	0.545061
Ce_contig32967	2673	TF (C2H2)	NW_019676409.1	nuclear	-	805141	806742	1136-2598	1461	0.546577
Ce_contig40299	1246	TF (C2H2)	NW_019677896.1	nuclear	-	888286	890672	7-226; 244-1108	1082	0.868379
Ce_contig40561	2399	TF (C2H2)	NW_019683307.1	nuclear	+	74865	75592	75-772	697	0.290538
Ce_contig43614	2673	TF (C2H2)	NW_019681183.1	nuclear	-	217810	220108	1524-2315	788	0.2948
Ce_contig46000	1476	TF (C2H2)	NW_019676572.1	nuclear	-	43508	44959	53-1476	1423	0.964092
Ce_contig46086	754	TF (C2H2)	NW_019682861.1	nuclear	+	105725	107058	1-93; 96-137; 146-628	612	0.811671
Ce_contig46177	1139	TF (C2H2)	NW_019676310.1	nuclear	+	1012956	1013600	49-681	632	0.554873
Ce_contig46512	1739	TF (C2H2)	NW_019673610.1	nuclear	+	861536	862874	176-1470	1293	0.743531
Ce_contig46599	701	TF (C2H2)	NW_019682326.1	nuclear	-	970679	972005	14-564	547	0.780314
Ce_contig47480	2100	TF (C2H2)	NW_019677162.1	nuclear	-	1729068	1731439	4-2046	2041	0.971905
Ce_contig47945	1087	TF (C2H2)	NW_019682679.1	nuclear	+	903427	904394	34-1010	976	0.897884
Ce_contig51458	2377	TF (C2H2)	NW_019679825.1	nuclear	-	335282	336365	613-996	382	0.160707
Ce_contig55112	1870	TF (C2H2)	NW_019673018.1	nuclear	+	1611445	1612536	772-1869	1097	0.586631
Ce_contig56441	2174	TF (C2H2)	NW_019677991.1	nuclear	-	2289	5563	26-1990	1960	0.901564
Ce_contig59459	1205	TF (C2H2)	NW_019683307.1	nuclear	-	3509	4044	36-550	514	0.426556
Ce_contig61437	1047	TF (C2H2)	NW_019681827.1	nuclear	-	111199	112494	168-858	684	0.653295
Ce_contig61554	1070	TF (C2H2)	NW_019672689.1	nuclear	+	1042480	1044238	56-861	802	0.749533
Ce_contig62280	1578	TF (C2H2)	NW_019672251.1	nuclear	+	123553	124991	15-1420	1405	0.890368
Ce_contig63620	1262	TF (C2H2)	NW_019678666.1	nuclear	-	2021749	2023736	568-1123	554	0.438986
Ce_contig68130	2204	TF (C2H2)	NW_019679348.1	nuclear	+	5748513	5748626	5-115	110	0.0499093
Ce_contig69968	1878	TF (C2H2)	NW_019676909.1	nuclear	-	637647	639289	29-650	620	0.330138
Ce_contig70223	2166	TF (C2H2)	NW_019676243.1	nuclear	+	78350	81771	4-183; 188-1897	1886	0.870729
Ce_contig70732	1679	TF (C2H2)	NW_019673238.1	nuclear	-	1423	3009	19-1648	1629	0.97022
Ce_contig74605	1847	TF (C2H2)	NW_019680673.1	nuclear	-	4044742	4048530	1-1847	1844	0.998376
Ce_contig75275	1165	TF (C2H2)	NW_019681304.1	nuclear	+	724492	726941	5-1148	1136	0.975107
Ce_contig75782	1661	TF (C2H2)	NW_019675972.1	nuclear	-	928932	931945	34-1465	1426	0.858519
Ce_contig76425	1139	TF (C2H2)	NW_019674176.1	nuclear	-	1888314	1889318	1-1006	1004	0.881475
Ce_contig79915	772	TF (C2H2)	NW_019672890.1	nuclear	-	1155480	1156061	5-598	593	0.768135
Ce_contig80222	1675	TF (C2H2)	NW_019672685.1	nuclear	-	19270	21569	1-561; 592-1008; 1018-1586	1540	0.919403
Ce_contig80649	2005	TF (C2H2)	NW_019678666.1	nuclear	+	5327761	5329994	1-1994	1990	0.992519
Ce_contig80821	1910	TF (C2H2)	NW_019675088.1	nuclear	-	290003	292119	5-1125; 1128-1672	1661	0.869634
Ce_contig81101	1563	TF (C2H2)	NW_019682246.1	nuclear	-	60980	62311	17-1339	1322	0.845809
Ce_contig81145	1375	TF (C2H2)	NW_019680041.1	nuclear	+	769552	771098	1-273; 287-439; 445-915	894	0.650182
Ce_contig81592	2450	TF (C2H2)	NW_019681285.1	nuclear	-	386233	389453	55-2399	2342	0.955918
Ce_contig81657	1922	TF (C2H2)	NW_019676041.1	nuclear	-	1134793	1138956	438-1372; 1439-1864	1349	0.701873
Ce_contig81969	1135	TF (C2H2)	NW_019674204.1	nuclear	-	1016328	1017456	15-1133	1118	0.985022
Ce_contig82132	3289	TF (C2H2)	NW_019675746.1	nuclear	-	232996	236490	199-526; 534-3246	3034	0.922469
Ce_contig83024	1271	TF (C2H2)	NW_019683456.1	nuclear	+	4425043	4426301	1-1238	1237	0.973249
Ce_contig83299	3078	TF (C2H2)	NW_019683494.1	nuclear	+	421687	422785	573-927; 929-1463	887	0.288174
Ce_contig83389	1164	TF (C2H2)	NW_019677998.1	nuclear	+	986721	987886	3-113; 127-1164	1147	0.985395
Ce_contig83765	1847	TF (C2H2)	NW_019677853.1	nuclear	+	1800543	1806253	208-1687	1470	0.795885
Ce_contig84398	1939	TF (C2H2)	NW_019677460.1	nuclear	+	1826559	1829919	135-229; 238-243; 248-1936	1775	0.91542
Ce_contig84510	1912	TF (C2H2)	NW_019672088.1	nuclear	-	131983	147154	1-1875	1871	0.978556
Ce_contig85427	2393	TF (C2H2)	NW_019676572.1	nuclear	-	2551067	2554435	310-2393	2073	0.866277
Ce_contig86068	1959	TF (C2H2)	NW_019673802.1	nuclear	+	481611	483591	129-1944	1813	0.925472
Ce_contig86624	1194	TF (C2H2)	NW_019674625.1	nuclear	-	308647	310931	254-1078	819	0.68593
Ce_contig86934	2291	TF (C2H2)	NW_019676639.1	nuclear	-	969825	972696	367-1904; 1908-2273	1898	0.828459
Ce_contig86987	1938	TF (C2H2)	NW_019672084.1	nuclear	-	1105073	1107942	278-1900	1619	0.835397
Ce_contig6191	1620	TF (C2H2)	NW_019677187.1	nuclear	+	142706	144369	615-1498	879	0.542593
Ce_contig17809	1620	TF (C2H2)	NW_019680018.1	nuclear	+	223144	225275	18-379; 394-1617	1583	0.97716
Ce_contig19306	1017	TF (C2H2)	NW_019682607.1	nuclear	+	2582939	2583619	2-684	682	0.6706
Ce_contig27110	2622	TF (C2H2)	NW_019679825.1	nuclear	-	334515	337037	188-2515	2326	0.887109
Ce_contig69943	2294	TF (C2H2)	NW_019682607.1	nuclear	+	4439008	4441747	4-1706; 1711-1946; 1948-2273	2256	0.983435
Ce_contig75009	1503	TF (C2H2)	NW_019676639.1	nuclear	+	202858	204650	242-1498	1254	0.834331
Ce_contig762	1223	TF (C3H)	NW_019681257.1	nuclear	-	1125629	1127611	1-1222	1214	0.992641
Ce_contig1540	1727	TF (C3H)	NW_019676962.1	nuclear	+	135042	137896	1-1639	1631	0.944412
Ce_contig5742	1381	TF (C3H)	NW_019677648.1	nuclear	-	2151941	2160283	34-62; 64-1300	1262	0.913831
Ce_contig6074	1363	TF (C3H)	NW_019672099.1	nuclear	+	107529	109742	2-726; 736-1220	1203	0.882612
Ce_contig7682	3070	TF (C3H)	NW_019678877.1	nuclear	-	128491	129673	1377-2631	1254	0.408469
Ce_contig7834	1962	TF (C3H)	NW_019679879.1	nuclear	-	99556	102538	45-1707	1659	0.845566
Ce_contig12160	2543	TF (C3H)	NW_019683256.1	nuclear	+	1141201	1143762	1-2457	2455	0.965395
Ce_contig13560	2218	TF (C3H)	NW_019674508.1	nuclear	+	724024	728127	4-1960	1951	0.879621
Ce_contig17998	1775	TF (C3H)	NW_019674510.1	nuclear	+	520269	521249	757-1630	872	0.491268
Ce_contig18182	2069	TF (C3H)	NW_019679694.1	nuclear	-	3879953	3883070	58-2056	1992	0.962784
Ce_contig22981	3063	TF (C3H)	NW_019673321.1	nuclear	-	2936125	2938629	406-2668; 2689-2944	2517	0.821743
Ce_contig25352	2437	TF (C3H)	NW_019676438.1	nuclear	-	404861	410433	7-2324	2307	0.946656
Ce_contig26856	1622	TF (C3H)	NW_019672063.1	nuclear	+	2088472	2090869	30-1369; 1377-1494	1450	0.893958
Ce_contig26857	2559	TF (C3H)	NW_019678444.1	nuclear	+	630631	633063	2027-2212	183	0.0715123
Ce_contig28732	2391	TF (C3H)	NW_019676762.1	nuclear	+	1775997	1779018	8-2381	2370	0.991217
Ce_contig29810	1451	TF (C3H)	NW_019673831.1	nuclear	+	51805	54359	118-1234	1107	0.762922
Ce_contig32235	2994	TF (C3H)	NW_019681806.1	nuclear	+	167934	171768	1-2544; 2551-2897	2888	0.964596
Ce_contig34021	2195	TF (C3H)	NW_019672135.1	nuclear	-	2113550	2115663	644-1908	1258	0.573121
Ce_contig35067	2694	TF (C3H)	NW_019676438.1	nuclear	+	528830	561371	4-834; 844-975; 979-1032; 1038-1047; 1051-1086; 1091-1129; 1133-1138; 1154-2680	2620	0.972532
Ce_contig35249	1823	TF (C3H)	NW_019674508.1	nuclear	-	1188095	1188403	278-586	308	0.168952
Ce_contig41769	2133	TF (C3H)	NW_019680820.1	nuclear	+	2917886	2922819	24-1779	1744	0.817628
Ce_contig44941	4100	TF (C3H)	NW_019672218.1	nuclear	-	947510	959085	91-3798	3681	0.897805
Ce_contig47074	2002	TF (C3H)	NW_019674144.1	nuclear	+	1071799	1074280	1-274; 294-1661	1632	0.815185
Ce_contig47501	3430	TF (C3H)	NW_019678764.1	nuclear	-	2986808	2991206	40-3209	3158	0.9207
Ce_contig47665	1331	TF (C3H)	NW_019682184.1	nuclear	+	810132	813171	46-1112	1064	0.799399
Ce_contig47884	1677	TF (C3H)	NW_019672183.1	nuclear	-	984189	986336	1-1519	1512	0.90161
Ce_contig48774	3042	TF (C3H)	NW_019675739.1	nuclear	-	328773	358566	61-275; 286-534; 536-550; 552-2411; 2417-2436; 2442-2447	2346	0.771203
Ce_contig50259	2390	TF (C3H)	NW_019677451.1	nuclear	+	10970	13675	28-286; 304-2344	2298	0.961506
Ce_contig51877	1959	TF (C3H)	NW_019680431.1	nuclear	-	1515289	1527694	373-1846	1462	0.746299
Ce_contig53732	3293	TF (C3H)	NW_019673734.1	nuclear	+	2770578	2771709	2327-2350; 2380-2912; 2923-2969; 2975-3292	916	0.278166
Ce_contig61248	1332	TF (C3H)	NW_019679907.1	nuclear	-	8807	11486	259-416	155	0.116366
Ce_contig61407	1768	TF (C3H)	NW_019682499.1	nuclear	+	147230	150170	1-430	425	0.240385
Ce_contig62809	1542	TF (C3H)	NW_019674624.1	nuclear	+	780979	782769	103-1227	1120	0.726329
Ce_contig63032	1935	TF (C3H)	NW_019672754.1	nuclear	-	2059329	2061957	1-1568; 1585-1652; 1679-1902	1851	0.956589
Ce_contig63361	1441	TF (C3H)	NW_019683231.1	nuclear	+	185504	187086	6-987	977	0.678001
Ce_contig69100	1086	TF (C3H)	NW_019679907.1	nuclear	-	8124	11687	3-1072	1067	0.982505
Ce_contig69356	2508	TF (C3H)	NW_019676572.1	nuclear	-	1004683	1008838	1-342; 347-1161; 1211-1275; 1297-1585	1502	0.598884
Ce_contig69542	2096	TF (C3H)	NW_019677217.1	nuclear	-	2306331	2309517	1-1724; 1732-2096	2081	0.992844
Ce_contig73873	1887	TF (C3H)	NW_019680827.1	nuclear	+	1973730	1975569	18-1745	1726	0.914679
Ce_contig75463	1716	TF (C3H)	NW_019674508.1	nuclear	-	1187577	1188676	487-1576	1089	0.634615
Ce_contig76926	2266	TF (C3H)	NW_019674337.1	nuclear	+	709491	713681	1-2007; 2026-2222	2197	0.96955
Ce_contig81303	1805	TF (C3H)	NW_019678975.1	nuclear	+	35152	38285	11-1759	1744	0.966205
Ce_contig81506	1434	TF (C3H)	NW_019682397.1	nuclear	+	795792	797999	3-1434	1428	0.995816
Ce_contig81522	2567	TF (C3H)	NW_019674625.1	nuclear	+	751275	754533	151-2450	2293	0.893261
Ce_contig81558	2214	TF (C3H)	NW_019676790.1	nuclear	+	885478	888824	1-1734; 1771-2122	2076	0.937669
Ce_contig81740	2472	TF (C3H)	NW_019673296.1	nuclear	+	1222763	1225829	1-2472	2467	0.997977
Ce_contig81932	2720	TF (C3H)	NW_019683456.1	nuclear	-	214544	221807	247-607; 626-2720	2440	0.897059
Ce_contig82589	2013	TF (C3H)	NW_019672319.1	nuclear	+	683123	685932	12-1763; 1769-2013	1993	0.990065
Ce_contig82643	4829	TF (C3H)	NW_019675302.1	nuclear	+	1033277	1039930	19-367; 378-2981; 2990-4829	4776	0.989025
Ce_contig82644	4916	TF (C3H)	NW_019676572.1	nuclear	+	949591	956016	38-3008; 3013-3114; 3137-3998; 4012-4399; 4412-4916	4811	0.978641
Ce_contig82954	3737	TF (C3H)	NW_019682711.1	nuclear	+	69681	94585	1-3623	3603	0.964142
Ce_contig83892	2202	TF (C3H)	NW_019678129.1	nuclear	+	24471	27594	1-1281; 1285-1557; 1562-1969; 1971-2040	2023	0.91871
Ce_contig84054	1535	TF (C3H)	NW_019682711.1	nuclear	+	2134205	2135460	246-1305	1057	0.688599
Ce_contig84381	2457	TF (C3H)	NW_019673681.1	nuclear	-	138668	141079	1-2326	2324	0.945869
Ce_contig84991	1783	TF (C3H)	NW_019677648.1	nuclear	-	2102384	2160212	276-970; 1002-1008; 1019-1404	1081	0.606282
Ce_contig85251	1719	TF (C3H)	NW_019677521.1	nuclear	-	1133007	1134519	231-1713	1482	0.862129
Ce_contig85334	1955	TF (C3H)	NW_019682719.1	nuclear	-	102859	105192	254-1955	1695	0.867008
Ce_contig85525	2832	TF (C3H)	NW_019680976.1	nuclear	-	27055	30644	1-348; 354-2809	2802	0.989407
Ce_contig85760	6957	TF (C3H)	NW_019678327.1	nuclear	+	227012	238034	5-6936	6915	0.993963
Ce_contig6149	2189	TF (C3H)	NW_019681667.1	nuclear	-	3872993	3874071	979-2103	1124	0.513476
Ce_contig34024	2476	TF (C3H)	NW_019672135.1	nuclear	-	2113550	2115663	862-1432; 1436-2189	1318	0.53231
Ce_contig55925	2537	TF (C3H)	NW_019674590.1	nuclear	+	273012	274448	17-121; 138-658	622	0.245171
Ce_contig61498	2137	TF (C3H)	NW_019683401.1	nuclear	-	155325	217530	18-2137	2111	0.987833
Ce_contig68359	2615	TF (C3H)	NW_019680152.1	nuclear	-	306592	362783	73-980; 991-1189; 1261-1266; 1280-1792; 1810-1943; 1948-1958	1754	0.670746
Ce_contig80663	4538	TF (C3H)	NW_019676544.1	nuclear	-	262572	269610	10-2786; 2850-4188; 4192-4538	4448	0.980167
Ce_contig82087	1799	TF (C3H)	NW_019673302.1	nuclear	+	472237	473018	189-547; 566-862	653	0.362979
Ce_contig479	2496	TF (C3H)	NW_019674103.1	nuclear	+	4170755	4174586	18-2212	2185	0.875401
Ce_contig1568	2002	TF (CAMTA)	NW_019681931.1	nuclear	+	542245	545083	1-214; 231-1738	1712	0.855145
Ce_contig3355	1451	TF (CAMTA)	NW_019681561.1	nuclear	+	1436492	1438537	43-770; 782-788; 795-928	861	0.593384
Ce_contig13583	3824	TF (CAMTA)	NW_019681561.1	nuclear	+	1707795	1713426	1-1170; 1241-3405	3320	0.868201
Ce_contig13584	3306	TF (CAMTA)	NW_019676213.1	nuclear	+	579769	581598	40-1209	1164	0.352087
Ce_contig16713	4525	TF (CAMTA)	NW_019676425.1	nuclear	-	61604	67128	435-1115; 1118-2686; 2694-3463; 3469-4525	4065	0.898343
Ce_contig22616	3896	TF (CAMTA)	NW_019676738.1	nuclear	+	2542614	2548262	12-954; 961-1380; 1396-2594; 2617-3485	3420	0.877823
Ce_contig22617	3118	TF (CAMTA)	NW_019679243.1	nuclear	+	9424	14887	33-2999	2954	0.947402
Ce_contig35597	3915	TF (CAMTA)	NW_019676138.1	nuclear	+	30351	38032	16-2142; 2146-3772	3740	0.9553
Ce_contig81635	2914	TF (CAMTA)	NW_019677779.1	nuclear	+	483330	487393	286-1881; 1884-2205; 2229-2908	2588	0.888126
Ce_contig6608	1953	TF (CO-like)	NW_019674223.1	nuclear	-	1780914	1783099	5-1749	1743	0.892473
Ce_contig6791	1285	TF (CO-like)	NW_019672837.1	nuclear	-	1134199	1135528	1-1190	1188	0.924514
Ce_contig13963	1933	TF (CO-like)	NW_019681532.1	nuclear	+	2532233	2535851	286-1506; 1529-1897	1584	0.819452
Ce_contig25627	1452	TF (CO-like)	NW_019673565.1	nuclear	+	36227	38679	1-1446	1442	0.993113
Ce_contig28512	1520	TF (CO-like)	NW_019678381.1	nuclear	-	543244	545412	1-1272	1270	0.835526
Ce_contig46409	2016	TF (CO-like)	NW_019675078.1	nuclear	-	908612	910461	1-1726	1724	0.855159
Ce_contig58942	2254	TF (CO-like)	NW_019674852.1	nuclear	+	1053029	1056818	650-2002; 2005-2222	1559	0.691659
Ce_contig83346	2076	TF (CO-like)	NW_019683401.1	nuclear	+	410069	411605	301-1736	1434	0.690751
Ce_contig83594	1863	TF (CO-like)	NW_019677629.1	nuclear	+	717607	720953	1-1814	1809	0.971014
Ce_contig6792	1375	TF (CO-like)	NW_019672837.1	nuclear	-	1134199	1135528	1-1280	1279	0.930182
Ce_contig6328	2801	TF (CPP)	NW_019678764.1	nuclear	-	3017487	3022011	12-2783	2762	0.986076
Ce_contig32015	3400	TF (CPP)	NW_019674067.1	nuclear	+	69698	75512	29-2993	2946	0.866471
Ce_contig32016	3103	TF (CPP)	NW_019680565.1	nuclear	-	1933528	1937323	76-468; 474-1210; 1218-1655	1556	0.50145
Ce_contig82165	2411	TF (CPP)	NW_019677582.1	nuclear	+	1482013	1486509	8-224; 241-2074; 2079-2411	2375	0.985068
Ce_contig86922	2156	TF (CPP)	NW_019680137.1	nuclear	-	1979530	1984359	3-771; 774-1311; 1315-2087	2071	0.960575
Ce_contig87050	2325	TF (CPP)	NW_019675028.1	nuclear	+	2280149	2284947	4-513; 518-2325	2305	0.991398
Ce_contig933	1125	TF (DBB)	NW_019673796.1	nuclear	-	967122	968295	22-1001	978	0.869333
Ce_contig1575	1555	TF (DBB)	NW_019679077.1	nuclear	+	1566958	1568505	1-1429	1427	0.917685
Ce_contig7868	1644	TF (DBB)	NW_019682997.1	nuclear	-	1980980	1981908	219-1050	830	0.504866
Ce_contig8842	1439	TF (DBB)	NW_019675989.1	nuclear	+	2642714	2645006	25-1436	1407	0.977762
Ce_contig10891	1825	TF (DBB)	NW_019681661.1	nuclear	+	1023910	1025360	477-1761	1283	0.703014
Ce_contig20766	1441	TF (DBB)	NW_019673123.1	nuclear	+	151332	152815	2-1107	1103	0.765441
Ce_contig46232	1804	TF (DBB)	NW_019673281.1	nuclear	+	2359166	2360609	2-931; 934-1271	1265	0.70122
Ce_contig57800	1573	TF (DBB)	NW_019681947.1	nuclear	-	1980845	1981761	128-359; 395-814	648	0.411952
Ce_contig66481	2048	TF (DBB)	NW_019676482.1	nuclear	-	984667	986727	10-1138	1124	0.548828
Ce_contig76998	1957	TF (DBB)	NW_019672098.1	nuclear	+	934951	938479	95-1940	1833	0.936638
Ce_contig83092	1868	TF (DBB)	NW_019680412.1	nuclear	+	359161	360323	882-1252; 1255-1868	983	0.526231
Ce_contig857	1376	TF (Dof)	NW_019675807.1	nuclear	+	1323363	1324746	3-1376	1373	0.99782
Ce_contig2881	1749	TF (Dof)	NW_019674705.1	nuclear	+	1358088	1359067	22-991	969	0.554031
Ce_contig7391	2350	TF (Dof)	NW_019682711.1	nuclear	-	2695464	2696531	1292-1993; 2040-2270	930	0.395745
Ce_contig8728	1453	TF (Dof)	NW_019683344.1	nuclear	+	1613292	1615302	32-1445	1412	0.971783
Ce_contig11902	1325	TF (Dof)	NW_019673379.1	nuclear	+	435526	436860	9-1311	1302	0.982642
Ce_contig21021	1671	TF (Dof)	NW_019677727.1	nuclear	+	313728	314783	1-1054	1053	0.630162
Ce_contig21022	1609	TF (Dof)	NW_019682187.1	nuclear	-	1279837	1281374	4-1497	1493	0.927906
Ce_contig21023	2519	TF (Dof)	NW_019677727.1	nuclear	+	313708	314804	2-1090	1088	0.431917
Ce_contig26514	1277	TF (Dof)	NW_019683057.1	nuclear	+	125096	126251	73-1245	1172	0.917776
Ce_contig33131	1718	TF (Dof)	NW_019682490.1	nuclear	+	332642	334386	1-1680	1679	0.977299
Ce_contig33132	1304	TF (Dof)	NW_019675060.1	nuclear	+	74537	75739	85-1242	1157	0.88727
Ce_contig33133	1088	TF (Dof)	NW_019675060.1	nuclear	+	74693	75704	24-993	968	0.889706
Ce_contig45417	1846	TF (Dof)	NW_019682502.1	nuclear	-	283184	285437	26-1846	1819	0.985374
Ce_contig46678	1773	TF (Dof)	NW_019678700.1	nuclear	-	1093677	1095101	12-1406	1393	0.785674
Ce_contig61972	2619	TF (Dof)	NW_019675059.1	nuclear	+	1575253	1578164	189-1339; 1370-2484	2260	0.862925
Ce_contig62604	1534	TF (Dof)	NW_019672423.1	nuclear	-	248149	249814	17-1534	1516	0.988266
Ce_contig63542	718	TF (Dof)	NW_019675719.1	nuclear	-	7288294	7288925	5-640	635	0.884401
Ce_contig66877	1282	TF (Dof)	NW_019674131.1	nuclear	-	126197	127468	1-1254	1253	0.977379
Ce_contig68274	1017	TF (Dof)	NW_019673379.1	nuclear	+	435653	437007	1-1013	1011	0.9941
Ce_contig69409	1211	TF (Dof)	NW_019675807.1	nuclear	+	1129732	1132222	21-1125	1101	0.909166
Ce_contig69630	1474	TF (Dof)	NW_019683394.1	nuclear	-	1451650	1453719	15-1468	1452	0.985075
Ce_contig70790	1589	TF (Dof)	NW_019682392.1	nuclear	-	1197769	1197843	68-142	74	0.0465702
Ce_contig71920	2023	TF (Dof)	NW_019681751.1	nuclear	+	641090	643475	1-2016	2014	0.995551
Ce_contig72813	1361	TF (Dof)	NW_019673535.1	nuclear	-	2090850	2092728	49-1326	1276	0.937546
Ce_contig73386	1603	TF (Dof)	NW_019674852.1	nuclear	+	402650	404488	1-1601	1599	0.997505
Ce_contig80782	1777	TF (Dof)	NW_019672187.1	nuclear	-	312956	313975	771-1777	1006	0.566123
Ce_contig81521	1356	TF (Dof)	NW_019680976.1	nuclear	-	1002156	1004789	5-171; 179-1106; 1127-1265	1223	0.901917
Ce_contig81632	1737	TF (Dof)	NW_019673797.1	nuclear	-	508378	510213	154-1737	1581	0.91019
Ce_contig85208	2259	TF (Dof)	NW_019678143.1	nuclear	+	992496	995001	1-1752; 1766-1961	1943	0.860115
Ce_contig85788	1405	TF (Dof)	NW_019675592.1	nuclear	+	386504	388110	28-1398	1369	0.974377
Ce_contig86084	1744	TF (Dof)	NW_019676414.1	nuclear	+	96384	98400	22-1504; 1512-1738	1707	0.978784
Ce_contig87067	1586	TF (Dof)	NW_019677162.1	nuclear	+	641646	642236	285-899	614	0.387137
Ce_contig87104	1146	TF (Dof)	NW_019677010.1	nuclear	-	313665	314811	1-1136	1135	0.990401
Ce_contig80537	1067	TF (Dof)	NW_019681721.1	nuclear	+	91030	91996	1-286; 301-825	808	0.757263
Ce_contig7483	829	TF (Dof)	NW_019672624.1	nuclear	-	2946110	2946925	1-807	806	0.972256
Ce_contig1373	1956	TF (E2F/DP)	NW_019680701.1	nuclear	-	865655	867529	121-1955	1834	0.937628
Ce_contig7426	1441	TF (E2F/DP)	NW_019678354.1	nuclear	+	2377548	2378784	280-1344; 1355-1381	1089	0.755725
Ce_contig9007	2121	TF (E2F/DP)	NW_019676790.1	nuclear	-	889691	892533	8-1994	1981	0.933993
Ce_contig11120	1707	TF (E2F/DP)	NW_019682607.1	nuclear	+	1575230	1577958	4-180; 197-1477; 1507-1555	1497	0.876977
Ce_contig13970	2347	TF (E2F/DP)	NW_019679694.1	nuclear	-	3739214	3741590	5-1987	1978	0.842778
Ce_contig19020	1864	TF (E2F/DP)	NW_019675884.1	nuclear	+	31415	40055	19-591; 608-1534	1486	0.79721
Ce_contig22659	1294	TF (E2F/DP)	NW_019676370.1	nuclear	-	954962	955944	31-1027	996	0.769706
Ce_contig46583	1314	TF (E2F/DP)	NW_019679348.1	nuclear	+	4698357	4699562	104-1272	1167	0.888128
Ce_contig47121	2024	TF (E2F/DP)	NW_019672362.1	nuclear	+	993246	994914	205-1799	1593	0.787055
Ce_contig48678	1950	TF (E2F/DP)	NW_019679168.1	nuclear	-	444926	446761	82-1914	1832	0.939487
Ce_contig50250	6014	TF (E2F/DP)	NW_019680271.1	nuclear	-	1308281	1317432	7-259; 263-5957	5922	0.984702
Ce_contig63704	1779	TF (E2F/DP)	NW_019682326.1	nuclear	-	972653	975094	42-1619	1570	0.882518
Ce_contig69498	1807	TF (E2F/DP)	NW_019680017.1	nuclear	+	269855	273647	1-1359; 1362-1628	1611	0.891533
Ce_contig70944	1592	TF (E2F/DP)	NW_019682607.1	nuclear	+	1575242	1577984	1-165; 182-1502	1476	0.927136
Ce_contig6736	2717	TF (EIL)	NW_019675587.1	nuclear	+	1634428	1637451	380-579; 617-2706	2288	0.842105
Ce_contig12813	2384	TF (EIL)	NW_019681667.1	nuclear	+	5263011	5265534	1-2288	2284	0.958054
Ce_contig54746	948	TF (EIL)	NW_019683183.1	nuclear	-	674727	677135	10-750	734	0.774262
Ce_contig86301	1022	TF (EIL)	NW_019672285.1	nuclear	-	214072	216324	319-1019	694	0.679061
Ce_contig147	936	TF (ERF)	NW_019672135.1	nuclear	+	1322046	1322886	36-843	807	0.862179
Ce_contig151	1098	TF (ERF)	NW_019678134.1	nuclear	-	860560	861656	1-1098	1097	0.999089
Ce_contig435	912	TF (ERF)	NW_019677106.1	nuclear	+	1823381	1824233	46-885	839	0.919956
Ce_contig460	1570	TF (ERF)	NW_019678046.1	nuclear	-	1954134	1955036	113-1007	894	0.569427
Ce_contig549	1291	TF (ERF)	NW_019674005.1	nuclear	+	1299373	1300596	1-1276	1275	0.987607
Ce_contig1112	1167	TF (ERF)	NW_019679663.1	nuclear	-	1007166	1008146	16-829	812	0.695801
Ce_contig1208	1186	TF (ERF)	NW_019675028.1	nuclear	+	2067628	2068636	1-1009	1008	0.849916
Ce_contig1332	1094	TF (ERF)	NW_019674334.1	nuclear	-	144596	145678	6-1085	1079	0.986289
Ce_contig1362	2446	TF (ERF)	NW_019682560.1	nuclear	-	276406	280207	186-2248	2044	0.83565
Ce_contig1409	713	TF (ERF)	NW_019672624.1	nuclear	+	173897	174541	39-699	660	0.925666
Ce_contig2667	873	TF (ERF)	NW_019673883.1	nuclear	-	1148364	1149200	1-854	853	0.97709
Ce_contig2703	1017	TF (ERF)	NW_019674677.1	nuclear	+	1918788	1919755	3-955	951	0.935103
Ce_contig2803	926	TF (ERF)	NW_019675719.1	nuclear	+	6456317	6457102	3-768	765	0.826134
Ce_contig3056	1294	TF (ERF)	NW_019674470.1	nuclear	-	336723	337485	25-778	753	0.581917
Ce_contig3527	1326	TF (ERF)	NW_019682621.1	nuclear	+	1494065	1495289	2-136; 154-1226	1206	0.909502
Ce_contig3647	1307	TF (ERF)	NW_019682620.1	nuclear	+	265318	266163	279-904; 916-1098	807	0.617445
Ce_contig5542	2021	TF (ERF)	NW_019682679.1	nuclear	-	2875369	2876927	3-116; 135-722; 749-754; 765-1439	1378	0.681841
Ce_contig6228	1829	TF (ERF)	NW_019677648.1	nuclear	+	1560343	1562147	17-1822	1805	0.986878
Ce_contig6354	765	TF (ERF)	NW_019673883.1	nuclear	+	1497689	1498452	1-763	762	0.996078
Ce_contig6445	1474	TF (ERF)	NW_019677217.1	nuclear	-	3317804	3319583	267-1327; 1333-1453	1179	0.799864
Ce_contig6725	1865	TF (ERF)	NW_019682861.1	nuclear	+	685616	687145	1-1503	1502	0.805362
Ce_contig9453	3536	TF (ERF)	NW_019672506.1	nuclear	+	1537610	1541193	1505-3506	1999	0.565328
Ce_contig11945	1816	TF (ERF)	NW_019677309.1	nuclear	+	139935	143046	20-1765	1738	0.957048
Ce_contig12958	1608	TF (ERF)	NW_019682269.1	nuclear	-	1152587	1153885	37-1362	1325	0.824005
Ce_contig12959	1717	TF (ERF)	NW_019682542.1	nuclear	-	225981	227311	101-1408	1307	0.761211
Ce_contig14089	1192	TF (ERF)	NW_019679867.1	nuclear	-	568522	568946	103-542	439	0.368289
Ce_contig17571	1665	TF (ERF)	NW_019678923.1	nuclear	+	503830	505207	33-1414	1381	0.829429
Ce_contig17572	1316	TF (ERF)	NW_019678923.1	nuclear	+	504523	504563	620-660	40	0.0303951
Ce_contig17949	1620	TF (ERF)	NW_019682861.1	nuclear	+	797529	798344	152-972	820	0.506173
Ce_contig18100	2213	TF (ERF)	NW_019677853.1	nuclear	+	1211303	1212829	246-599; 612-674; 676-767; 772-888; 900-1798	1520	0.68685
Ce_contig18280	3743	TF (ERF)	NW_019672063.1	nuclear	-	1045265	1050470	1-420; 425-3287	3274	0.874699
Ce_contig18926	2528	TF (ERF)	NW_019682184.1	nuclear	-	3162977	3166436	137-2516	2376	0.939873
Ce_contig19793	2621	TF (ERF)	NW_019672140.1	nuclear	-	129006	131841	1-742; 753-2285	2269	0.8657
Ce_contig20060	1021	TF (ERF)	NW_019674367.1	nuclear	+	202721	313902	38-409; 457-467; 469-476; 480-857; 870-916	811	0.794319
Ce_contig20487	2519	TF (ERF)	NW_019674625.1	nuclear	+	392775	396242	2-1826	1818	0.721715
Ce_contig21655	871	TF (ERF)	NW_019675671.1	nuclear	+	1025447	1026333	3-714; 716-862	857	0.983927
Ce_contig21697	917	TF (ERF)	NW_019674927.1	nuclear	+	276024	338954	1-25; 27-917	906	0.988004
Ce_contig22063	933	TF (ERF)	NW_019674367.1	nuclear	-	43906	44562	47-685	638	0.683816
Ce_contig24966	3358	TF (ERF)	NW_019679465.1	nuclear	-	1362335	1368834	1-3353	3337	0.993746
Ce_contig25541	977	TF (ERF)	NW_019680820.1	nuclear	-	3151530	3152452	3-960	957	0.979529
Ce_contig25617	2051	TF (ERF)	NW_019679794.1	nuclear	-	1467600	1468531	542-1473	931	0.453925
Ce_contig27197	1058	TF (ERF)	NW_019675153.1	nuclear	+	453158	454012	5-848	843	0.796786
Ce_contig27720	2713	TF (ERF)	NW_019680378.1	nuclear	-	75074	78202	3-2411; 2421-2512	2493	0.918909
Ce_contig28384	4219	TF (ERF)	NW_019672089.1	nuclear	-	660612	666328	143-4191	4030	0.955203
Ce_contig28946	1421	TF (ERF)	NW_019683256.1	nuclear	-	3977830	4043970	39-963; 966-1017; 1025-1030; 1052-1063; 1069-1078; 1085-1091; 1097-1107	1014	0.713582
Ce_contig29259	3380	TF (ERF)	NW_019678666.1	nuclear	+	4459074	4463986	2-1286; 1312-2059; 2078-2225; 2257-3029	2935	0.868343
Ce_contig32731	4358	TF (ERF)	NW_019678368.1	nuclear	+	1748912	1750402	1-1486	1485	0.340753
Ce_contig33137	1506	TF (ERF)	NW_019673724.1	nuclear	+	94227	95575	36-1058; 1086-1114; 1161-1411	1300	0.863214
Ce_contig33336	1873	TF (ERF)	NW_019673395.1	nuclear	-	742635	745821	122-1396; 1406-1695	1555	0.830219
Ce_contig35595	1021	TF (ERF)	NW_019673724.1	nuclear	-	5574909	5575575	211-883	672	0.658178
Ce_contig35596	1638	TF (ERF)	NW_019673724.1	nuclear	-	5391367	5559244	211-934; 936-1137; 1140-1164; 1169-1174; 1184-1229; 1232-1321	1080	0.659341
Ce_contig38847	2543	TF (ERF)	NW_019676438.1	nuclear	+	874725	877254	10-2486	2476	0.973653
Ce_contig40043	4274	TF (ERF)	NW_019672184.1	nuclear	+	2320589	2327974	2-2423; 2522-4000	3874	0.906411
Ce_contig40050	4055	TF (ERF)	NW_019675746.1	nuclear	-	1160243	1166670	1-216; 218-3962	3937	0.9709
Ce_contig43890	1416	TF (ERF)	NW_019682080.1	nuclear	+	675114	676430	72-1367	1295	0.914548
Ce_contig46117	1150	TF (ERF)	NW_019678354.1	nuclear	+	1018909	1019753	1-842	841	0.731304
Ce_contig46210	1261	TF (ERF)	NW_019680673.1	nuclear	+	3498254	3499146	3-649; 681-900	865	0.685964
Ce_contig46815	1682	TF (ERF)	NW_019683344.1	nuclear	-	325560	326917	310-1630	1320	0.78478
Ce_contig47340	2402	TF (ERF)	NW_019682861.1	nuclear	-	872947	876105	3-2032	2021	0.841382
Ce_contig47379	961	TF (ERF)	NW_019674954.1	nuclear	-	1371079	1371977	15-901	886	0.921956
Ce_contig47489	1575	TF (ERF)	NW_019674223.1	nuclear	-	1975093	1976554	24-1547	1523	0.966984
Ce_contig47559	1477	TF (ERF)	NW_019679173.1	nuclear	+	151472	152543	184-362; 364-862; 880-1217	1013	0.68585
Ce_contig47641	1195	TF (ERF)	NW_019682711.1	nuclear	-	1755803	1756984	2-1036; 1072-1100; 1138-1192	1116	0.933891
Ce_contig47704	1761	TF (ERF)	NW_019681216.1	nuclear	-	1438698	1440423	21-1746	1725	0.979557
Ce_contig47890	2987	TF (ERF)	NW_019675409.1	nuclear	-	946288	951720	1-2542	2533	0.848008
Ce_contig48236	924	TF (ERF)	NW_019677461.1	nuclear	+	2761906	2762786	1-918	917	0.992424
Ce_contig48489	913	TF (ERF)	NW_019676828.1	nuclear	+	182315	182870	119-717	598	0.654984
Ce_contig50019	2366	TF (ERF)	NW_019677178.1	nuclear	-	19297	21858	41-2336	2293	0.969146
Ce_contig50384	906	TF (ERF)	NW_019672972.1	nuclear	+	737173	738007	1-838	837	0.923841
Ce_contig50436	1207	TF (ERF)	NW_019673724.1	nuclear	-	4707575	4708549	2-941	939	0.777962
Ce_contig50459	1462	TF (ERF)	NW_019675719.1	nuclear	-	10868366	10870017	1-805; 852-1328	1278	0.874145
Ce_contig50460	1522	TF (ERF)	NW_019675719.1	nuclear	-	10868366	10870017	1-805; 852-1409	1359	0.892904
Ce_contig55155	2436	TF (ERF)	NW_019674625.1	nuclear	+	394864	396244	1275-2432	1155	0.474138
Ce_contig56922	1152	TF (ERF)	NW_019676738.1	nuclear	-	779856	780259	1-399	398	0.345486
Ce_contig56990	1116	TF (ERF)	NW_019673985.1	nuclear	-	582374	583181	18-810	792	0.709677
Ce_contig58157	2407	TF (ERF)	NW_019674223.1	nuclear	+	2129755	2131347	191-1704	1512	0.628168
Ce_contig59089	3062	TF (ERF)	NW_019679465.1	nuclear	-	1362387	1368773	1-3059	3042	0.993468
Ce_contig59492	3928	TF (ERF)	NW_019678118.1	nuclear	+	3819366	3821010	109-1812	1703	0.433554
Ce_contig59688	1262	TF (ERF)	NW_019681275.1	nuclear	-	360346	360951	74-392; 421-508	405	0.320919
Ce_contig59871	1048	TF (ERF)	NW_019674507.1	nuclear	+	2545401	2546228	6-785	779	0.743321
Ce_contig60295	1872	TF (ERF)	NW_019680340.1	nuclear	-	1560372	1561753	432-1570; 1575-1817	1380	0.737179
Ce_contig62989	1089	TF (ERF)	NW_019673944.1	nuclear	-	384047	385352	1-943	940	0.863177
Ce_contig65362	1759	TF (ERF)	NW_019672082.1	nuclear	-	240863	242421	2-1534	1532	0.870949
Ce_contig66872	1958	TF (ERF)	NW_019674507.1	nuclear	-	446522	446860	3-337	334	0.170582
Ce_contig68453	1281	TF (ERF)	NW_019676311.1	nuclear	+	664939	667699	192-1094	901	0.703357
Ce_contig69558	1704	TF (ERF)	NW_019673993.1	nuclear	+	973084	973756	782-1469	687	0.403169
Ce_contig72329	1183	TF (ERF)	NW_019676083.1	nuclear	+	857917	859061	1-1093	1091	0.922232
Ce_contig73887	916	TF (ERF)	NW_019676396.1	nuclear	+	357102	357535	46-474	428	0.467249
Ce_contig75071	1389	TF (ERF)	NW_019679436.1	nuclear	+	1243021	1243227	188-394	206	0.148308
Ce_contig79019	1107	TF (ERF)	NW_019680753.1	nuclear	-	722327	725266	6-1076	1061	0.958446
Ce_contig80066	921	TF (ERF)	NW_019673724.1	nuclear	-	5633322	5633861	191-730	539	0.585233
Ce_contig81137	1304	TF (ERF)	NW_019678900.1	nuclear	+	806114	807440	1-1294	1293	0.991564
Ce_contig82183	1791	TF (ERF)	NW_019674067.1	nuclear	+	871347	873814	204-1779	1570	0.876605
Ce_contig82275	1212	TF (ERF)	NW_019677648.1	nuclear	+	1850806	1851701	237-1145	908	0.749175
Ce_contig82433	1273	TF (ERF)	NW_019672745.1	nuclear	+	206242	207206	68-1075	1007	0.791045
Ce_contig82569	3788	TF (ERF)	NW_019674005.1	nuclear	+	1236393	1242090	31-3274; 3279-3285; 3322-3534	3443	0.908923
Ce_contig82802	1872	TF (ERF)	NW_019674508.1	nuclear	+	815847	818835	37-1869	1824	0.974359
Ce_contig82818	1699	TF (ERF)	NW_019682080.1	nuclear	-	530161	531483	93-1416	1323	0.778693
Ce_contig83393	4138	TF (ERF)	NW_019673620.1	nuclear	-	369820	378021	140-3977	3802	0.918801
Ce_contig83432	3872	TF (ERF)	NW_019672759.1	nuclear	+	172299	177580	44-3415; 3429-3838	3764	0.972107
Ce_contig83496	1394	TF (ERF)	NW_019680137.1	nuclear	+	3158313	3159319	157-1195	1038	0.74462
Ce_contig83795	1177	TF (ERF)	NW_019677010.1	nuclear	-	1113441	1114507	26-167; 185-989	945	0.802889
Ce_contig84539	1190	TF (ERF)	NW_019680761.1	nuclear	-	333448	334574	22-1178	1156	0.971429
Ce_contig85057	2249	TF (ERF)	NW_019674725.1	nuclear	-	2186872	2190377	81-849; 857-2218	2126	0.945309
Ce_contig85063	1228	TF (ERF)	NW_019676790.1	nuclear	+	826843	827855	38-683	641	0.521987
Ce_contig85235	1098	TF (ERF)	NW_019673451.1	nuclear	-	2172342	2173376	5-1058	1053	0.959016
Ce_contig85429	859	TF (ERF)	NW_019673993.1	nuclear	-	897636	898102	296-758	462	0.537835
Ce_contig85567	1526	TF (ERF)	NW_019672542.1	nuclear	-	1796155	1797792	104-1402	1295	0.848624
Ce_contig85655	1732	TF (ERF)	NW_019673724.1	nuclear	-	180358	181540	154-1315	1160	0.669746
Ce_contig85803	2480	TF (ERF)	NW_019673993.1	nuclear	-	869102	869631	1643-1968; 2015-2159	469	0.189113
Ce_contig85921	1604	TF (ERF)	NW_019674337.1	nuclear	-	762152	763567	232-1602	1370	0.854115
Ce_contig86897	1709	TF (ERF)	NW_019674367.1	nuclear	+	781054	783237	29-1553	1517	0.887654
Ce_contig1553	992	TF (ERF)	NW_019679701.1	nuclear	-	136856	137745	9-874	865	0.871976
Ce_contig2303	839	TF (ERF)	NW_019672980.1	nuclear	-	1226736	1227646	145-736	590	0.703218
Ce_contig3107	3039	TF (FAR1)	NW_019683154.1	nuclear	+	1181628	1184850	1-84; 89-2994	2987	0.982889
Ce_contig5991	3059	TF (FAR1)	NW_019680915.1	nuclear	+	1776399	1781456	39-91; 96-400; 406-411; 415-421; 452-2753	2668	0.87218
Ce_contig7709	2766	TF (FAR1)	NW_019673088.1	nuclear	-	615373	618507	208-407; 411-492; 494-2716	2500	0.903832
Ce_contig12906	2512	TF (FAR1)	NW_019672047.1	nuclear	+	295476	299181	2-1257; 1329-1364	1283	0.510748
Ce_contig14681	2866	TF (FAR1)	NW_019680641.1	nuclear	+	2316892	2322155	17-2709	2681	0.93545
Ce_contig20984	2680	TF (FAR1)	NW_019672423.1	nuclear	+	2560434	2563707	23-195; 212-2621	2581	0.96306
Ce_contig20991	3662	TF (FAR1)	NW_019674086.1	nuclear	-	167272	172083	45-3249	3193	0.871928
Ce_contig23039	3397	TF (FAR1)	NW_019680378.1	nuclear	+	433468	438107	19-2895; 2923-3024; 3027-3343	3286	0.967324
Ce_contig31691	4966	TF (FAR1)	NW_019674170.1	nuclear	-	1002717	1011367	1069-4398; 4401-4862	3781	0.761377
Ce_contig37268	1785	TF (FAR1)	NW_019680271.1	nuclear	+	1881717	1886276	140-1780	1631	0.913725
Ce_contig38041	738	TF (FAR1)	NW_019680431.1	nuclear	-	963741	964741	14-192; 210-507	473	0.640921
Ce_contig38512	2888	TF (FAR1)	NW_019672500.1	nuclear	-	1411203	1415364	3-2755	2745	0.950485
Ce_contig46162	2382	TF (FAR1)	NW_019673281.1	nuclear	-	1632799	1635957	17-1594; 1602-2095	2062	0.865659
Ce_contig48394	1482	TF (FAR1)	NW_019678975.1	nuclear	-	735084	736413	2-1328	1326	0.894737
Ce_contig49609	1116	TF (FAR1)	NW_019680193.1	nuclear	+	3237881	3239125	1-628	626	0.560932
Ce_contig69073	743	TF (FAR1)	NW_019676795.1	nuclear	-	466673	468056	8-710	699	0.940781
Ce_contig76194	3211	TF (FAR1)	NW_019679346.1	nuclear	+	160526	169676	44-2204; 2210-2218; 2251-2300; 2306-2405; 2443-3192	3051	0.950171
Ce_contig80838	1675	TF (FAR1)	NW_019679650.1	nuclear	+	228490	232784	52-1666	1602	0.956418
Ce_contig81548	2490	TF (FAR1)	NW_019672184.1	nuclear	+	1804514	1807958	1-2473	2471	0.992369
Ce_contig84761	3044	TF (FAR1)	NW_019680378.1	nuclear	-	434584	437857	374-474; 477-3044	2660	0.87385
Ce_contig73365	1183	TF (FAR1)	NW_019673281.1	nuclear	+	2489314	2490262	55-816	760	0.642434
Ce_contig1428	1953	TF (G2-like)	NW_019680673.1	nuclear	-	3671715	3675855	197-1913	1711	0.876088
Ce_contig1608	1937	TF (G2-like)	NW_019681226.1	nuclear	-	211191	213315	32-1786; 1791-1798; 1802-1879	1838	0.94889
Ce_contig7037	1603	TF (G2-like)	NW_019682454.1	nuclear	+	1751887	1757355	236-1339	1096	0.683718
Ce_contig7364	1860	TF (G2-like)	NW_019677217.1	nuclear	-	4649398	4652299	1-1646; 1663-1826	1805	0.97043
Ce_contig11975	2808	TF (G2-like)	NW_019672424.1	nuclear	+	5307712	5310675	10-2549; 2553-2611	2596	0.924501
Ce_contig12434	2030	TF (G2-like)	NW_019677853.1	nuclear	+	1572353	1575916	8-1730	1719	0.846798
Ce_contig12435	1884	TF (G2-like)	NW_019679128.1	nuclear	+	824546	826524	11-1523	1509	0.800955
Ce_contig14332	1313	TF (G2-like)	NW_019672251.1	nuclear	-	1664328	1666136	1-167; 169-1304	1297	0.987814
Ce_contig14736	2109	TF (G2-like)	NW_019673395.1	nuclear	+	92302	94357	18-1947	1928	0.914177
Ce_contig15123	1607	TF (G2-like)	NW_019679128.1	nuclear	+	944116	946194	9-1378; 1433-1603	1536	0.955818
Ce_contig17590	1836	TF (G2-like)	NW_019680193.1	nuclear	+	2596014	2601181	1-1541; 1554-1813	1794	0.977124
Ce_contig17842	1341	TF (G2-like)	NW_019681047.1	nuclear	-	2191254	2193566	75-1253	1174	0.875466
Ce_contig18452	1856	TF (G2-like)	NW_019682679.1	nuclear	-	4460104	4462577	1-1851	1846	0.994612
Ce_contig19584	1403	TF (G2-like)	NW_019676738.1	nuclear	+	164708	167661	13-1338	1320	0.940841
Ce_contig20410	1717	TF (G2-like)	NW_019681371.1	nuclear	+	347902	349118	1-1221	1220	0.710542
Ce_contig20797	2383	TF (G2-like)	NW_019672624.1	nuclear	-	3541333	3544474	344-2266	1917	0.804448
Ce_contig21814	1868	TF (G2-like)	NW_019674852.1	nuclear	+	1116319	1118035	12-1335	1322	0.707709
Ce_contig25346	1730	TF (G2-like)	NW_019672527.1	nuclear	+	26558	29347	6-1606	1594	0.921387
Ce_contig33944	1634	TF (G2-like)	NW_019679327.1	nuclear	-	1205380	1207055	1-1380; 1395-1528; 1544-1573	1541	0.943084
Ce_contig33949	1560	TF (G2-like)	NW_019672091.1	nuclear	+	24420	26386	12-1425	1406	0.901282
Ce_contig35380	1885	TF (G2-like)	NW_019672423.1	nuclear	-	1327679	1331469	10-1777	1755	0.931034
Ce_contig35385	2160	TF (G2-like)	NW_019672423.1	nuclear	-	1327679	1331467	12-442; 454-2062	2028	0.938889
Ce_contig46705	2240	TF (G2-like)	NW_019683016.1	nuclear	+	175144	178267	1-313; 330-2013	1989	0.887946
Ce_contig48083	3258	TF (G2-like)	NW_019680137.1	nuclear	-	196190	199198	1-1626	1622	0.497851
Ce_contig50022	1787	TF (G2-like)	NW_019674116.1	nuclear	-	1440191	1443646	3-1763	1752	0.980414
Ce_contig50606	1729	TF (G2-like)	NW_019674600.1	nuclear	-	538610	540496	417-658; 662-1726	1302	0.753036
Ce_contig50751	1524	TF (G2-like)	NW_019672047.1	nuclear	-	300591	302520	27-744	711	0.466535
Ce_contig59392	1043	TF (G2-like)	NW_019677035.1	nuclear	+	668936	671448	1-958; 980-1041	1012	0.970278
Ce_contig61331	1471	TF (G2-like)	NW_019676438.1	nuclear	+	602209	604765	70-1070; 1082-1385	1300	0.883753
Ce_contig61586	1691	TF (G2-like)	NW_019672991.1	nuclear	-	179801	182940	46-1455; 1464-1593	1533	0.906564
Ce_contig64747	1465	TF (G2-like)	NW_019673500.1	nuclear	-	954441	957313	72-1287	1209	0.825256
Ce_contig65398	2197	TF (G2-like)	NW_019678193.1	nuclear	+	263012	268291	148-1684; 1714-2197	2015	0.91716
Ce_contig65579	2979	TF (G2-like)	NW_019676438.1	nuclear	+	615431	834566	270-1343; 1348-1355; 1361-1381; 1387-1395; 1401-1409; 1411-1422; 1424-1430; 1434-1508; 1548-1603	1250	0.419604
Ce_contig70412	1604	TF (G2-like)	NW_019681435.1	nuclear	+	1429347	1431001	2-1473; 1482-1597	1586	0.988778
Ce_contig71699	1866	TF (G2-like)	NW_019677482.1	nuclear	-	69879	72697	8-1864	1852	0.992497
Ce_contig72562	976	TF (G2-like)	NW_019674883.1	nuclear	-	617215	618126	1-909	908	0.930328
Ce_contig74094	1530	TF (G2-like)	NW_019672500.1	nuclear	-	1479270	1480988	1-1381	1375	0.898693
Ce_contig74847	1631	TF (G2-like)	NW_019672424.1	nuclear	+	5599280	5601646	2-22; 26-869; 909-1631	1581	0.969344
Ce_contig81603	1863	TF (G2-like)	NW_019683469.1	nuclear	-	41926	44463	6-1839	1827	0.980676
Ce_contig81813	1894	TF (G2-like)	NW_019680827.1	nuclear	-	1343504	1348960	513-1415; 1420-1892	1368	0.722281
Ce_contig82021	1727	TF (G2-like)	NW_019679254.1	nuclear	-	1548686	1551803	137-1686	1545	0.894615
Ce_contig83416	1412	TF (G2-like)	NW_019682757.1	nuclear	+	2427236	2429985	263-1324	1058	0.749292
Ce_contig83500	1428	TF (G2-like)	NW_019683117.1	nuclear	+	397856	400793	3-1391	1383	0.968487
Ce_contig85170	1418	TF (G2-like)	NW_019683256.1	nuclear	+	3635925	3637737	48-198; 210-1418	1354	0.954866
Ce_contig85723	1737	TF (G2-like)	NW_019677178.1	nuclear	+	1922698	1924737	214-1737	1518	0.873921
Ce_contig4934	1550	TF (GATA)	NW_019675587.1	nuclear	+	941206	943932	1-1544	1538	0.992258
Ce_contig5269	1333	TF (GATA)	NW_019676544.1	nuclear	+	215563	217004	4-1329	1324	0.993248
Ce_contig5833	1151	TF (GATA)	NW_019674383.1	nuclear	-	1144545	1145722	3-1013	1009	0.876629
Ce_contig6716	1592	TF (GATA)	NW_019674200.1	nuclear	-	323431	325092	10-1582	1571	0.986809
Ce_contig7641	1855	TF (GATA)	NW_019672135.1	nuclear	+	3525951	3528115	57-1844	1785	0.962264
Ce_contig10202	1388	TF (GATA)	NW_019672698.1	nuclear	+	931613	933791	11-1209	1190	0.857349
Ce_contig13701	1657	TF (GATA)	NW_019679327.1	nuclear	-	1088289	1088315	33-59	26	0.015691
Ce_contig17550	1717	TF (GATA)	NW_019676537.1	nuclear	+	1506722	1509173	104-1390; 1395-1546; 1556-1681	1556	0.906232
Ce_contig17551	1847	TF (GATA)	NW_019676041.1	nuclear	+	29336	31563	67-1505	1432	0.775311
Ce_contig20049	2025	TF (GATA)	NW_019673321.1	nuclear	-	4540313	4542895	355-1394; 1397-1897	1529	0.755062
Ce_contig23651	1300	TF (GATA)	NW_019676331.1	nuclear	+	96946	98984	2-1044	1036	0.796923
Ce_contig23653	1607	TF (GATA)	NW_019677482.1	nuclear	+	2320161	2323476	8-1604	1588	0.988177
Ce_contig23655	1269	TF (GATA)	NW_019676331.1	nuclear	+	96938	99423	1-872; 927-1145	1081	0.851852
Ce_contig25386	1466	TF (GATA)	NW_019674879.1	nuclear	-	250479	252629	51-259; 297-1276	1181	0.805593
Ce_contig48633	1924	TF (GATA)	NW_019673681.1	nuclear	-	1818095	1819795	24-1650	1625	0.844595
Ce_contig61559	1353	TF (GATA)	NW_019682184.1	nuclear	-	1823728	1825402	49-1316	1265	0.934959
Ce_contig70368	1256	TF (GATA)	NW_019681000.1	nuclear	-	548059	549802	1-1247	1244	0.990446
Ce_contig70455	2500	TF (GATA)	NW_019676827.1	nuclear	+	1164655	1167396	759-2369	1607	0.6428
Ce_contig72135	1316	TF (GATA)	NW_019676738.1	nuclear	-	2207426	2207730	7-191	183	0.139058
Ce_contig72217	1000	TF (GATA)	NW_019677708.1	nuclear	+	1103061	1105288	9-980	962	0.962
Ce_contig72764	1985	TF (GATA)	NW_019680648.1	nuclear	-	312244	314378	2-1342; 1358-1976	1956	0.98539
Ce_contig73205	1689	TF (GATA)	NW_019676533.1	nuclear	+	1072043	1075318	73-1687	1610	0.953227
Ce_contig78493	1139	TF (GATA)	NW_019672759.1	nuclear	+	711006	712010	1-799	797	0.699737
Ce_contig82470	1145	TF (GATA)	NW_019682908.1	nuclear	+	1244290	1245648	1-191; 194-1140	1134	0.990393
Ce_contig83251	2505	TF (GATA)	NW_019676011.1	nuclear	+	233604	237417	54-1509; 1513-1957	1893	0.755689
Ce_contig83501	2517	TF (GATA)	NW_019676544.1	nuclear	-	171458	175043	226-2517	2280	0.90584
Ce_contig83811	1336	TF (GATA)	NW_019681065.1	nuclear	-	104396	105808	1-1312	1310	0.980539
Ce_contig85868	2528	TF (GATA)	NW_019676106.1	nuclear	+	1234722	1239930	8-1504; 1520-2237; 2259-2415	2366	0.935918
Ce_contig86499	2876	TF (GATA)	NW_019672927.1	nuclear	+	138785	146784	26-2401	2363	0.821627
Ce_contig86837	2268	TF (GATA)	NW_019676827.1	nuclear	-	1163679	1167396	46-2243	2193	0.966931
Ce_contig50030	1780	TF (GATA)	NW_019679209.1	nuclear	-	1545346	1547105	1-853; 856-1780	1776	0.997753
Ce_contig76476	2316	TF (GATA)	NW_019673321.1	nuclear	-	4532962	4534134	1129-1417; 1446-1885; 1931-2139	935	0.403713
Ce_contig3389	1576	TF (GeBP)	NW_019679029.1	nuclear	-	1669397	1670846	22-1458	1436	0.911168
Ce_contig27377	3807	TF (GeBP)	NW_019676572.1	nuclear	+	386162	391124	43-336; 382-3804	3705	0.973207
Ce_contig41375	2839	TF (GeBP)	NW_019675808.1	nuclear	-	358866	362264	102-719	613	0.215921
Ce_contig44449	1683	TF (GeBP)	NW_019672145.1	nuclear	-	3329335	3330920	91-1671	1580	0.9388
Ce_contig46213	2438	TF (GeBP)	NW_019679987.1	nuclear	-	789671	793338	1-2057; 2091-2261; 2311-2375	2280	0.935193
Ce_contig46565	1368	TF (GeBP)	NW_019673208.1	nuclear	+	73390	74679	43-1340	1297	0.948099
Ce_contig68398	2224	TF (GeBP)	NW_019680211.1	nuclear	+	568874	573311	72-824; 827-834; 846-2072	1974	0.88759
Ce_contig81796	1618	TF (GeBP)	NW_019673778.1	nuclear	-	371119	372486	232-1591	1359	0.839926
Ce_contig83622	1456	TF (GeBP)	NW_019680027.1	nuclear	-	2559742	2560878	120-1280	1160	0.796703
Ce_contig85799	1714	TF (GeBP)	NW_019673714.1	nuclear	+	46878	48443	57-1611	1554	0.906651
Ce_contig86287	1850	TF (GeBP)	NW_019677658.1	nuclear	+	434250	435977	3-1714	1710	0.924324
Ce_contig221	2303	TF (GRAS)	NW_019676790.1	nuclear	+	949118	951173	193-2185	1990	0.86409
Ce_contig1763	2466	TF (GRAS)	NW_019681711.1	nuclear	+	776113	778576	2-2429	2427	0.984185
Ce_contig2586	1767	TF (GRAS)	NW_019672968.1	nuclear	+	1028548	1030290	1-1753	1752	0.991511
Ce_contig3818	2220	TF (GRAS)	NW_019673797.1	nuclear	+	1823467	1826205	58-547; 585-2081	1984	0.893694
Ce_contig4044	2038	TF (GRAS)	NW_019680431.1	nuclear	+	1306590	1308129	242-1805	1563	0.766928
Ce_contig5939	2957	TF (GRAS)	NW_019673661.1	nuclear	+	269669	271491	1072-2771	1698	0.574231
Ce_contig6575	2888	TF (GRAS)	NW_019680827.1	nuclear	+	993522	996747	59-2754	2694	0.932825
Ce_contig7198	2688	TF (GRAS)	NW_019673797.1	nuclear	+	1692950	1695913	154-1354; 1379-2688	2507	0.932664
Ce_contig13165	1570	TF (GRAS)	NW_019678303.1	nuclear	+	1856403	1867740	78-275; 305-1434; 1475-1503	1342	0.854777
Ce_contig13348	2262	TF (GRAS)	NW_019674170.1	nuclear	+	951218	953817	107-272; 275-1941; 1990-2095	1935	0.855438
Ce_contig13366	2770	TF (GRAS)	NW_019674448.1	nuclear	+	1737160	1739935	1-2294	2292	0.827437
Ce_contig14644	2152	TF (GRAS)	NW_019679341.1	nuclear	+	2481284	2483059	1-1812	1811	0.841543
Ce_contig16603	2076	TF (GRAS)	NW_019672709.1	nuclear	+	1520804	1525859	1-1914	1901	0.915703
Ce_contig17359	2250	TF (GRAS)	NW_019678381.1	nuclear	+	264371	267249	149-1975	1815	0.806667
Ce_contig17360	2431	TF (GRAS)	NW_019678381.1	nuclear	+	265113	267155	837-2086	1240	0.510078
Ce_contig18469	2395	TF (GRAS)	NW_019680027.1	nuclear	-	2655721	2658113	9-483; 510-2386	2350	0.981211
Ce_contig19382	3359	TF (GRAS)	NW_019674852.1	nuclear	+	1526243	1528464	318-2533	2215	0.659422
Ce_contig21661	3443	TF (GRAS)	NW_019680417.1	nuclear	-	244496	248558	1-158; 174-226; 228-913; 917-3388	3361	0.976184
Ce_contig21663	2729	TF (GRAS)	NW_019680417.1	nuclear	-	244496	248495	1-97; 113-165; 167-2674	2650	0.971052
Ce_contig26391	2287	TF (GRAS)	NW_019682392.1	nuclear	-	373789	376135	46-470; 503-1947	1867	0.816353
Ce_contig28738	1978	TF (GRAS)	NW_019677786.1	nuclear	-	157643	159248	1-1596	1595	0.80637
Ce_contig28739	2011	TF (GRAS)	NW_019673733.1	nuclear	-	2287641	2289600	31-1978	1947	0.968175
Ce_contig31926	1721	TF (GRAS)	NW_019674693.1	nuclear	+	116256	117787	26-1588	1562	0.907612
Ce_contig39924	2644	TF (GRAS)	NW_019672158.1	nuclear	+	757969	760460	143-2640	2497	0.944402
Ce_contig46522	1252	TF (GRAS)	NW_019681715.1	nuclear	-	103214	104488	1-910	907	0.724441
Ce_contig47025	2318	TF (GRAS)	NW_019681142.1	nuclear	-	457306	459530	1-2273	2272	0.980155
Ce_contig47452	1957	TF (GRAS)	NW_019673108.1	nuclear	+	260911	315462	5-1624; 1652-1727; 1730-1950	1903	0.972407
Ce_contig47548	2111	TF (GRAS)	NW_019673979.1	nuclear	-	653047	655354	1-129; 138-2060	2048	0.970156
Ce_contig48189	1948	TF (GRAS)	NW_019681715.1	nuclear	+	179695	181391	12-1712	1700	0.87269
Ce_contig48404	1930	TF (GRAS)	NW_019683472.1	nuclear	-	3907858	3909696	1-1831	1830	0.948187
Ce_contig48567	1982	TF (GRAS)	NW_019679275.1	nuclear	-	3318667	3320647	5-1982	1977	0.997477
Ce_contig49543	3423	TF (GRAS)	NW_019681947.1	nuclear	-	297955	301395	176-465; 487-1651; 1658-3092; 3114-3365	3137	0.916448
Ce_contig54989	1195	TF (GRAS)	NW_019675719.1	nuclear	-	10167986	10168331	635-977	342	0.286192
Ce_contig60213	2398	TF (GRAS)	NW_019678303.1	nuclear	+	2152119	2154508	1-2342	2341	0.97623
Ce_contig64541	2039	TF (GRAS)	NW_019672574.1	nuclear	-	193770	195726	3-1977	1974	0.968122
Ce_contig69110	2072	TF (GRAS)	NW_019680673.1	nuclear	-	122730	124502	238-1971	1732	0.835907
Ce_contig69948	2880	TF (GRAS)	NW_019679560.1	nuclear	+	23960	24185	35-267	232	0.0805556
Ce_contig73315	2108	TF (GRAS)	NW_019677786.1	nuclear	-	157783	159613	4-1822	1818	0.862429
Ce_contig81674	2880	TF (GRAS)	NW_019672624.1	nuclear	+	4507469	4510152	62-2771	2709	0.940625
Ce_contig81703	2716	TF (GRAS)	NW_019679327.1	nuclear	+	225024	227580	714-2684; 2696-2716	1990	0.732695
Ce_contig82006	1674	TF (GRAS)	NW_019677629.1	nuclear	-	2029631	2031183	81-1647	1566	0.935484
Ce_contig82131	3146	TF (GRAS)	NW_019672500.1	nuclear	+	978023	979866	1312-3137	1824	0.579784
Ce_contig82634	2631	TF (GRAS)	NW_019679537.1	nuclear	+	220363	222996	35-2615	2580	0.980616
Ce_contig82905	6232	TF (GRAS)	NW_019674693.1	nuclear	+	119487	124538	219-294; 320-1023; 1025-2049	1801	0.288992
Ce_contig83230	2825	TF (GRAS)	NW_019681766.1	nuclear	-	453885	456594	71-2797	2726	0.964956
Ce_contig83597	2565	TF (GRAS)	NW_019673797.1	nuclear	-	1842695	1844945	177-232; 245-251; 261-2418	2218	0.864717
Ce_contig83640	2132	TF (GRAS)	NW_019673422.1	nuclear	+	1164533	1166542	141-2111	1970	0.924015
Ce_contig84512	1933	TF (GRAS)	NW_019683238.1	nuclear	-	90238	92230	41-82; 92-1776	1724	0.891878
Ce_contig84520	2461	TF (GRAS)	NW_019680627.1	nuclear	+	1496101	1498286	246-2424	2178	0.885006
Ce_contig84679	3236	TF (GRAS)	NW_019678992.1	nuclear	-	1168041	1174537	70-1713; 1734-2950	2843	0.878554
Ce_contig85130	2376	TF (GRAS)	NW_019682286.1	nuclear	+	1530926	1532287	174-255; 259-1510	1331	0.560185
Ce_contig85284	2297	TF (GRAS)	NW_019678074.1	nuclear	-	342371	344546	102-2285	2183	0.95037
Ce_contig85872	1635	TF (GRAS)	NW_019678992.1	nuclear	+	790287	791711	69-530; 563-1490	1388	0.84893
Ce_contig23987	1057	TF (GRAS)	NW_019672424.1	nuclear	+	6506327	6541426	1-57; 70-990	975	0.922422
Ce_contig30632	1864	TF (GRAS)	NW_019675719.1	nuclear	-	10167394	10169302	1-1857	1856	0.995708
Ce_contig84792	2880	TF (GRAS)	NW_019673451.1	nuclear	-	1421444	1424280	38-2879	2841	0.986458
Ce_contig26571	1727	TF (GRF)	NW_019672338.1	nuclear	+	1018790	1020930	1-436; 438-571; 582-1015; 1026-1727	1701	0.984945
Ce_contig31182	2294	TF (GRF)	NW_019681621.1	nuclear	+	32405	36353	1-874; 888-1080; 1140-1870	1790	0.780296
Ce_contig47504	1930	TF (GRF)	NW_019672063.1	nuclear	-	1063555	1067145	61-1926	1853	0.960104
Ce_contig29042	1890	TF (GRF)	NW_019675805.1	nuclear	-	556756	559111	246-1890	1641	0.868254
Ce_contig31816	1464	TF (GRF)	NW_019682184.1	nuclear	-	5346683	5347827	370-792; 809-1455	1067	0.728825
Ce_contig43917	1855	TF (GRF)	NW_019681751.1	nuclear	+	2328667	2329696	91-920	827	0.445822
Ce_contig60514	1442	TF (GRF)	NW_019682184.1	nuclear	-	5346630	5348196	146-1442	1293	0.896671
Ce_contig71598	1291	TF (GRF)	NW_019677886.1	nuclear	-	538429	540748	1-174; 201-827; 837-1110	1070	0.828815
Ce_contig71816	1740	TF (GRF)	NW_019674431.1	nuclear	+	422828	423451	3-194	190	0.109195
Ce_contig16884	4045	TF (HB-other)	NW_019674646.1	nuclear	+	762612	768057	11-2660	2644	0.653646
Ce_contig20645	1762	TF (HB-other)	NW_019672183.1	nuclear	-	87824	89894	145-1537	1390	0.788876
Ce_contig34158	5490	TF (HB-other)	NW_019683336.1	nuclear	+	402756	408263	37-1586; 1602-2282; 2284-3736; 3766-3771; 3779-4443	4342	0.790893
Ce_contig44016	1672	TF (HB-other)	NW_019683336.1	nuclear	-	4102293	4108450	179-680	497	0.297249
Ce_contig47056	6027	TF (HB-other)	NW_019674677.1	nuclear	+	727933	736531	2-3079; 3082-6002	5981	0.992368
Ce_contig47446	1604	TF (HB-other)	NW_019677887.1	nuclear	-	1109251	1112842	18-1392	1368	0.852868
Ce_contig64979	1656	TF (HB-other)	NW_019677801.1	nuclear	+	242631	248168	2-861; 878-1183; 1188-1526; 1538-1653	1610	0.972222
Ce_contig66661	1457	TF (HB-other)	NW_019675028.1	nuclear	+	3138363	3140269	4-1264	1256	0.862045
Ce_contig76618	2097	TF (HB-other)	NW_019672183.1	nuclear	-	88706	89846	1-1155	1154	0.55031
Ce_contig81634	5263	TF (HB-other)	NW_019672258.1	nuclear	-	3254649	3257963	696-2612	1908	0.362531
Ce_contig81979	2208	TF (HB-other)	NW_019677887.1	nuclear	-	1115324	1121047	6-1589; 1609-2194	2155	0.975996
Ce_contig82856	8674	TF (HB-other)	NW_019683336.1	nuclear	-	404076	408263	1048-1712; 1740-1754; 1762-3889; 3905-4595	3489	0.402237
Ce_contig85954	5322	TF (HB-other)	NW_019680340.1	nuclear	+	1305090	1314585	31-1173; 1190-3340; 3343-5315	5248	0.986095
Ce_contig86883	1086	TF (HB-other)	NW_019677998.1	nuclear	-	693253	694299	314-867	551	0.507366
Ce_contig24792	4976	TF (HB-other)	NW_019683146.1	nuclear	+	277425	280707	7-1626	1609	0.323352
Ce_contig42992	2521	TF (HB-PHD)	NW_019677998.1	nuclear	-	121241	124721	2-2063; 2109-2154; 2161-2329	2266	0.89885
Ce_contig81587	2612	TF (HB-PHD)	NW_019676683.1	nuclear	-	686147	689463	557-2519	1953	0.747703
Ce_contig6097	5857	TF (HB-PHD)	NW_019680648.1	nuclear	-	5159835	5165989	1-3902; 3912-5114; 5147-5370	5319	0.908144
Ce_contig267	-	TF (HD-ZIP)	-	-	-	-	-	-	-	-
Ce_contig268	-	TF (HD-ZIP)	-	-	-	-	-	-	-	-
Ce_contig5993	4061	TF (HD-ZIP)	NW_019678764.1	nuclear	+	2996308	3001450	40-2507	2450	0.6033
Ce_contig6443	3499	TF (HD-ZIP)	NW_019678875.1	nuclear	+	2923192	2929504	1-3439	3430	0.98028
Ce_contig6699	794	TF (HD-ZIP)	NW_019682861.1	nuclear	-	561035	561672	6-640	634	0.798489
Ce_contig7461	1175	TF (HD-ZIP)	NW_019677887.1	nuclear	+	897391	899447	21-950; 954-1091	1059	0.901277
Ce_contig8543	2759	TF (HD-ZIP)	NW_019672653.1	nuclear	-	991280	996499	12-2684	2662	0.964842
Ce_contig14263	1467	TF (HD-ZIP)	NW_019677497.1	nuclear	-	157276	159537	1-1299	1296	0.883436
Ce_contig14358	1879	TF (HD-ZIP)	NW_019682893.1	nuclear	-	489172	493016	73-1871	1795	0.955295
Ce_contig17152	2944	TF (HD-ZIP)	NW_019673306.1	nuclear	-	34017	40815	1-2939	2927	0.994226
Ce_contig17153	2831	TF (HD-ZIP)	NW_019672358.1	nuclear	+	594813	600880	1-2810	2798	0.988343
Ce_contig20185	1550	TF (HD-ZIP)	NW_019672709.1	nuclear	+	366563	367329	443-810; 818-1113	661	0.426452
Ce_contig25494	3113	TF (HD-ZIP)	NW_019675719.1	nuclear	+	6771435	6772033	1-589	588	0.188885
Ce_contig25495	3185	TF (HD-ZIP)	NW_019675719.1	nuclear	+	6771435	6775542	1-2895	2880	0.904239
Ce_contig27623	1832	TF (HD-ZIP)	NW_019678330.1	nuclear	+	673255	675615	3-1711	1706	0.931223
Ce_contig31104	3680	TF (HD-ZIP)	NW_019673321.1	nuclear	+	4444706	4448801	815-3338; 3341-3345	2511	0.682337
Ce_contig31106	3276	TF (HD-ZIP)	NW_019673321.1	nuclear	+	4443865	4448772	1-2934	2916	0.89011
Ce_contig32271	1663	TF (HD-ZIP)	NW_019681887.1	nuclear	+	386776	388878	11-1629	1616	0.971738
Ce_contig48849	1898	TF (HD-ZIP)	NW_019673979.1	nuclear	+	2570326	2574207	29-1613	1572	0.82824
Ce_contig49970	5444	TF (HD-ZIP)	NW_019672841.1	nuclear	-	175176	181831	1-4028; 4036-5419	5399	0.991734
Ce_contig52970	2459	TF (HD-ZIP)	NW_019676950.1	nuclear	+	427021	428108	1-926	923	0.375356
Ce_contig53141	1570	TF (HD-ZIP)	NW_019681887.1	nuclear	-	387053	387702	7-292	284	0.180892
Ce_contig61779	1110	TF (HD-ZIP)	NW_019680523.1	nuclear	+	3696130	3697539	12-1102	1088	0.98018
Ce_contig62641	1066	TF (HD-ZIP)	NW_019677887.1	nuclear	-	798957	799428	228-700	472	0.442777
Ce_contig64113	1128	TF (HD-ZIP)	NW_019673422.1	nuclear	+	2256473	2257765	45-1128	1081	0.958333
Ce_contig69695	1367	TF (HD-ZIP)	NW_019676731.1	nuclear	-	532102	535885	42-1316	1271	0.929773
Ce_contig69955	1558	TF (HD-ZIP)	NW_019683146.1	nuclear	+	1631213	1632994	16-1305	1287	0.826059
Ce_contig73511	1703	TF (HD-ZIP)	NW_019681834.1	nuclear	+	1059625	1062645	6-1677	1669	0.980035
Ce_contig75447	1362	TF (HD-ZIP)	NW_019679376.1	nuclear	+	1008673	1010416	38-1346	1305	0.95815
Ce_contig75494	943	TF (HD-ZIP)	NW_019679680.1	nuclear	-	133760	135620	1-898	895	0.949099
Ce_contig76712	2428	TF (HD-ZIP)	NW_019681808.1	nuclear	-	5016426	5023629	187-2398	2202	0.906919
Ce_contig77747	1874	TF (HD-ZIP)	NW_019672802.1	nuclear	-	1609349	1612680	1-84; 105-1312	1283	0.684632
Ce_contig78383	2102	TF (HD-ZIP)	NW_019672338.1	nuclear	+	848871	851156	33-711	674	0.320647
Ce_contig81441	2918	TF (HD-ZIP)	NW_019672158.1	nuclear	+	270369	274905	20-2787; 2790-2913	2882	0.987663
Ce_contig81950	3303	TF (HD-ZIP)	NW_019673379.1	nuclear	+	1042131	1048114	187-3298	3095	0.937027
Ce_contig82084	2623	TF (HD-ZIP)	NW_019681808.1	nuclear	-	5015826	5023649	1-2228; 2246-2623	2595	0.989325
Ce_contig82326	1869	TF (HD-ZIP)	NW_019676444.1	nuclear	+	986477	989290	127-1843	1714	0.917068
Ce_contig82416	3012	TF (HD-ZIP)	NW_019675028.1	nuclear	+	7838	13806	15-2704	2672	0.887118
Ce_contig82418	3324	TF (HD-ZIP)	NW_019675025.1	nuclear	+	429107	434128	1-3253	3237	0.973827
Ce_contig82745	1765	TF (HD-ZIP)	NW_019681216.1	nuclear	+	63145	64523	178-676; 682-1339	1153	0.653258
Ce_contig83059	3432	TF (HD-ZIP)	NW_019678681.1	nuclear	+	550986	557923	530-3286	2739	0.798077
Ce_contig83138	5652	TF (HD-ZIP)	NW_019680007.1	nuclear	-	1673668	1676378	1-878; 885-2287	2278	0.403043
Ce_contig84573	1808	TF (HD-ZIP)	NW_019680936.1	nuclear	-	164970	167203	446-1808	1360	0.752212
Ce_contig26201	3283	TF (HD-ZIP)	NW_019680193.1	nuclear	-	3093487	3099746	4-3265	3251	0.990253
Ce_contig27622	1198	TF (HD-ZIP)	NW_019676731.1	nuclear	-	532102	535549	5-1056	1049	0.875626
Ce_contig65181	2096	TF (HD-ZIP)	NW_019676444.1	nuclear	-	986637	988490	446-1130; 1142-2096	1637	0.781011
Ce_contig47343	1592	TF (HRT-like)	NW_019682184.1	nuclear	-	1291092	1292459	35-1401	1366	0.85804
Ce_contig71686	1947	TF (HRT-like)	NW_019673985.1	nuclear	+	468808	483020	4-1777	1771	0.909605
Ce_contig40831	1520	TF (HRT-like)	NW_019682184.1	nuclear	-	1303744	1305801	1-1435	1432	0.942105
Ce_contig2320	2681	TF (HSF)	NW_019677158.1	nuclear	+	946712	949516	45-665; 682-2673	2610	0.973517
Ce_contig6713	1982	TF (HSF)	NW_019676762.1	nuclear	+	914957	917159	63-362; 366-380; 385-1718	1645	0.82997
Ce_contig8155	1923	TF (HSF)	NW_019680820.1	nuclear	-	393937	395848	1-1781	1779	0.925117
Ce_contig12158	1437	TF (HSF)	NW_019674203.1	nuclear	-	562993	564776	1-797; 814-1154	1135	0.78984
Ce_contig12205	1693	TF (HSF)	NW_019677112.1	nuclear	+	140514	142332	1-1304	1302	0.769049
Ce_contig13242	1559	TF (HSF)	NW_019678046.1	nuclear	-	2323156	2324362	114-973; 1013-1209; 1213-1267	1108	0.710712
Ce_contig13834	1791	TF (HSF)	NW_019682187.1	nuclear	-	114552	116379	7-1332; 1338-1688	1674	0.934673
Ce_contig18435	1587	TF (HSF)	NW_019677577.1	nuclear	+	302273	303982	3-829; 861-1165; 1169-1241	1201	0.756774
Ce_contig20675	2445	TF (HSF)	NW_019683463.1	nuclear	+	167155	169381	390-1407; 1409-1845; 1859-2445	2038	0.833538
Ce_contig24387	2023	TF (HSF)	NW_019680193.1	nuclear	+	2143998	2146680	34-1831	1796	0.88779
Ce_contig28551	1712	TF (HSF)	NW_019683270.1	nuclear	-	486203	487977	1-1457	1455	0.849883
Ce_contig30677	1537	TF (HSF)	NW_019679348.1	nuclear	-	1837871	1839294	105-171; 193-1403	1275	0.829538
Ce_contig58412	2699	TF (HSF)	NW_019680904.1	nuclear	-	2131625	2132727	5-569; 575-680	665	0.246388
Ce_contig61284	1628	TF (HSF)	NW_019680605.1	nuclear	+	2455595	2459312	31-1558	1526	0.937346
Ce_contig65757	1196	TF (HSF)	NW_019680137.1	nuclear	-	1579176	1580478	4-1190	1185	0.990803
Ce_contig77139	2016	TF (HSF)	NW_019680820.1	nuclear	-	393937	395841	1-1552	1549	0.768353
Ce_contig82748	2653	TF (HSF)	NW_019678354.1	nuclear	-	1792188	1794913	15-2622	2605	0.981907
Ce_contig24388	3140	TF (HSF)	NW_019680193.1	nuclear	+	2145318	2146929	1519-2741	1221	0.388854
Ce_contig64579	1053	TF (HSF)	NW_019675270.1	nuclear	-	1173225	1174391	5-1053	1047	0.994302
Ce_contig3106	971	TF (LBD)	NW_019680831.1	nuclear	+	1944196	1945204	1-895	893	0.91967
Ce_contig11441	900	TF (LBD)	NW_019673535.1	nuclear	+	103916	106205	38-870	830	0.922222
Ce_contig15064	1655	TF (LBD)	NW_019678118.1	nuclear	+	1087089	1088625	212-797; 799-1645	1431	0.864653
Ce_contig17168	1189	TF (LBD)	NW_019683150.1	nuclear	-	14225	15271	103-1043	939	0.789739
Ce_contig18113	918	TF (LBD)	NW_019678875.1	nuclear	+	268142	271172	83-403; 406-433; 438-823	731	0.796296
Ce_contig19510	2054	TF (LBD)	NW_019681904.1	nuclear	+	2143776	2146834	1-441; 444-497; 529-941; 959-2009	1952	0.950341
Ce_contig21053	1042	TF (LBD)	NW_019672512.1	nuclear	+	29351	31232	1-729	727	0.697697
Ce_contig24161	4258	TF (LBD)	NW_019679327.1	nuclear	-	976574	981106	574-4171	3588	0.842649
Ce_contig27851	1075	TF (LBD)	NW_019683062.1	nuclear	+	3585364	3586352	2-1003	1001	0.931163
Ce_contig30964	2745	TF (LBD)	NW_019674116.1	nuclear	-	303013	306186	5-355; 370-377; 389-977; 1016-2189; 2224-2592	2485	0.905282
Ce_contig33648	4570	TF (LBD)	NW_019673589.1	nuclear	-	986485	988241	19-1115	1094	0.239387
Ce_contig33651	4619	TF (LBD)	NW_019678367.1	nuclear	-	1457804	1459858	2791-2870; 2891-3915; 3917-3926; 3932-4257; 4260-4587	1763	0.381684
Ce_contig33652	4296	TF (LBD)	NW_019678367.1	nuclear	-	1458208	1459840	1983-2032; 2053-3077; 3079-3088; 3094-3438	1425	0.331704
Ce_contig61819	1024	TF (LBD)	NW_019681100.1	nuclear	-	686295	688148	1-1021	1018	0.994141
Ce_contig62037	1412	TF (LBD)	NW_019676750.1	nuclear	-	1550070	1552267	595-1307	711	0.503541
Ce_contig63220	831	TF (LBD)	NW_019676572.1	nuclear	-	3284513	3286240	1-107; 110-146; 150-790	782	0.941035
Ce_contig70708	1117	TF (LBD)	NW_019674176.1	nuclear	-	1556081	1556989	136-895	758	0.678603
Ce_contig78953	1373	TF (LBD)	NW_019677852.1	nuclear	+	628783	630192	3-1319	1314	0.957028
Ce_contig81368	1093	TF (LBD)	NW_019677377.1	nuclear	+	3474600	3475843	1-1071	1068	0.977127
Ce_contig83772	1992	TF (LBD)	NW_019672424.1	nuclear	+	6291208	6293454	41-1983	1940	0.973896
Ce_contig83829	1665	TF (LBD)	NW_019672096.1	nuclear	-	220257	223306	135-1665	1521	0.913514
Ce_contig85268	1639	TF (LBD)	NW_019678900.1	nuclear	-	1977458	1978916	658-1496	835	0.509457
Ce_contig85998	1327	TF (LBD)	NW_019674204.1	nuclear	-	1690992	1691930	494-1324	829	0.624717
Ce_contig5690	1122	TF (LSD)	NW_019677461.1	nuclear	+	16672	18992	284-312; 323-714; 727-1052	741	0.660428
Ce_contig11970	3676	TF (LSD)	NW_019679348.1	nuclear	-	4572249	4578334	9-154; 188-3670	3617	0.98395
Ce_contig15901	2000	TF (LSD)	NW_019678766.1	nuclear	-	307429	308637	610-1803	1193	0.5965
Ce_contig16737	1144	TF (LSD)	NW_019674873.1	nuclear	-	931199	933045	1-496; 516-1127	1102	0.963287
Ce_contig20040	1080	TF (LSD)	NW_019676683.1	nuclear	-	1768921	1771789	1-1066	1059	0.980556
Ce_contig48023	919	TF (LSD)	NW_019679348.1	nuclear	-	9551172	9554002	1-778	768	0.835691
Ce_contig67542	3221	TF (LSD)	NW_019674116.1	nuclear	+	1511801	1517778	37-1098; 1118-3198	3129	0.971437
Ce_contig20043	1394	TF (LSD)	NW_019676649.1	nuclear	-	778651	779484	798-1387	587	0.42109
Ce_contig20044	1455	TF (LSD)	NW_019676683.1	nuclear	-	1768922	1771771	1-1440	1432	0.984192
Ce_contig75488	2951	TF (LSD)	NW_019682187.1	nuclear	-	161076	166491	1242-1867; 1889-1977; 2028-2034; 2041-2156	829	0.280922
Ce_contig2010	1206	TF (MIKC_MADS)	NW_019672626.1	nuclear	-	383683	393542	6-1028	1015	0.841625
Ce_contig7562	-	TF (MIKC_MADS)	-	-	-	-	-	-	-	-
Ce_contig7817	1054	TF (MIKC_MADS)	NW_019678498.1	nuclear	-	179097	198774	17-981	958	0.908918
Ce_contig12730	1206	TF (MIKC_MADS)	NW_019681561.1	nuclear	-	1842450	1864079	192-744	546	0.452736
Ce_contig14421	1047	TF (MIKC_MADS)	NW_019677896.1	nuclear	-	1066183	1067755	13-833	813	0.776504
Ce_contig15422	1588	TF (MIKC_MADS)	NW_019677695.1	nuclear	+	26416	31060	19-1391	1365	0.859572
Ce_contig18421	1192	TF (MIKC_MADS)	NW_019677010.1	nuclear	+	77546	83002	1-383; 385-789; 791-1152	1142	0.958054
Ce_contig18423	1100	TF (MIKC_MADS)	NW_019677010.1	nuclear	+	77546	83002	1-383; 385-1060	1051	0.955455
Ce_contig21295	1575	TF (MIKC_MADS)	NW_019680027.1	nuclear	+	4109731	4114212	29-1219	1184	0.751746
Ce_contig21296	1784	TF (MIKC_MADS)	NW_019680027.1	nuclear	+	4109734	4114250	24-1516	1487	0.83352
Ce_contig28593	1257	TF (MIKC_MADS)	NW_019673078.1	nuclear	-	1189438	1206198	1-1038	1029	0.818616
Ce_contig35519	1187	TF (MIKC_MADS)	NW_019681561.1	nuclear	-	1842596	1864079	184-453; 482-700	483	0.406908
Ce_contig36777	1465	TF (MIKC_MADS)	NW_019681561.1	nuclear	+	2039243	2052228	111-333; 338-343; 345-382; 401-620; 699-704	486	0.331741
Ce_contig36781	1033	TF (MIKC_MADS)	NW_019681561.1	nuclear	+	2039266	2053160	86-285; 290-295; 297-334; 353-576; 580-694	574	0.555663
Ce_contig37279	2507	TF (MIKC_MADS)	NW_019681808.1	nuclear	-	4458313	4462526	1-1085; 1097-1474; 1485-2505	2473	0.986438
Ce_contig37280	1914	TF (MIKC_MADS)	NW_019681808.1	nuclear	-	4458313	4462532	1-1912	1904	0.994775
Ce_contig37281	1634	TF (MIKC_MADS)	NW_019681808.1	nuclear	-	4458313	4462533	2-1632	1624	0.99388
Ce_contig37846	1525	TF (MIKC_MADS)	NW_019680110.1	nuclear	-	475107	481014	1-1155	1149	0.753443
Ce_contig41932	555	TF (MIKC_MADS)	NW_019681561.1	nuclear	+	2039232	2051781	130-361; 364-371; 393-398; 401-408; 433-439; 443-455	268	0.482883
Ce_contig47705	1547	TF (MIKC_MADS)	NW_019679465.1	nuclear	+	1575734	1577782	31-932; 942-1385	1338	0.8649
Ce_contig56061	1958	TF (MIKC_MADS)	NW_019676424.1	nuclear	+	108121	114674	193-451	257	0.131256
Ce_contig58227	1514	TF (MIKC_MADS)	NW_019683180.1	nuclear	-	676769	679842	2-1127	1121	0.740423
Ce_contig61516	2537	TF (MIKC_MADS)	NW_019675989.1	nuclear	+	2787662	2788174	33-545	512	0.201813
Ce_contig62383	817	TF (MIKC_MADS)	NW_019672500.1	nuclear	-	3299114	3314966	240-470; 487-560; 564-609; 611-638; 650-671; 673-691	410	0.501836
Ce_contig67051	4103	TF (MIKC_MADS)	NW_019678571.1	nuclear	-	892987	894307	1301-2530	1227	0.299049
Ce_contig68040	1149	TF (MIKC_MADS)	NW_019681210.1	nuclear	-	812354	840433	127-632	498	0.43342
Ce_contig70829	1940	TF (MIKC_MADS)	NW_019680629.1	nuclear	-	352467	356129	19-1939	1915	0.987113
Ce_contig73621	1191	TF (MIKC_MADS)	NW_019672500.1	nuclear	-	3314221	3314767	477-714	234	0.196474
Ce_contig75844	721	TF (MIKC_MADS)	NW_019681210.1	nuclear	-	688741	706582	170-663	488	0.676838
Ce_contig76560	1934	TF (MIKC_MADS)	NW_019678354.1	nuclear	+	2946920	2950271	1-1912	1906	0.985522
Ce_contig80683	2119	TF (MIKC_MADS)	NW_019672052.1	nuclear	+	2256170	2256795	454-559; 596-1021	530	0.250118
Ce_contig81601	3205	TF (MIKC_MADS)	NW_019674203.1	nuclear	-	103699	108019	22-2884	2848	0.888612
Ce_contig81666	1384	TF (MIKC_MADS)	NW_019678875.1	nuclear	-	1629979	1630152	1-169	168	0.121387
Ce_contig82242	930	TF (MIKC_MADS)	NW_019676438.1	nuclear	-	66342	70077	6-750	736	0.791398
Ce_contig83026	5428	TF (MIKC_MADS)	NW_019682342.1	nuclear	-	293570	303243	175-5251	5052	0.93073
Ce_contig84722	1107	TF (MIKC_MADS)	NW_019676424.1	nuclear	+	106792	114724	119-1107	982	0.887082
Ce_contig656	2781	TF (M-type_MADS)	NW_019672101.1	nuclear	-	411124	417770	1-2484	2463	0.885653
Ce_contig2309	2692	TF (M-type_MADS)	NW_019673189.1	nuclear	+	1488020	1490321	117-2427	2310	0.858098
Ce_contig3753	1881	TF (M-type_MADS)	NW_019673731.1	nuclear	-	493955	498740	417-1735	1314	0.698565
Ce_contig7513	1836	TF (M-type_MADS)	NW_019679128.1	nuclear	-	254505	257578	39-1658	1618	0.881264
Ce_contig16592	2271	TF (M-type_MADS)	NW_019674616.1	nuclear	-	936718	937483	588-1330	742	0.326728
Ce_contig17314	5748	TF (M-type_MADS)	NW_019683146.1	nuclear	+	235704	243929	1-4163; 4174-5647	5624	0.978427
Ce_contig20131	1621	TF (M-type_MADS)	NW_019676572.1	nuclear	-	1128069	1131365	1-1441	1437	0.88649
Ce_contig25262	2140	TF (M-type_MADS)	NW_019681947.1	nuclear	+	163931	166757	54-1837	1775	0.829439
Ce_contig30144	3714	TF (M-type_MADS)	NW_019679885.1	nuclear	-	98224	159022	2073-2163; 2165-2390; 2392-2477; 2482-2521; 2523-2695; 2713-2755; 2766-2981	862	0.232095
Ce_contig30145	2742	TF (M-type_MADS)	NW_019679885.1	nuclear	-	157777	158355	1806-2403	597	0.217724
Ce_contig31229	2710	TF (M-type_MADS)	NW_019674632.1	nuclear	+	162628	176597	18-2150	2126	0.784502
Ce_contig38755	1909	TF (M-type_MADS)	NW_019675592.1	nuclear	-	125662	127697	653-1718	1056	0.553169
Ce_contig42629	2745	TF (M-type_MADS)	NW_019673703.1	nuclear	+	588539	591085	1-101; 123-1617	1586	0.577778
Ce_contig44733	1635	TF (M-type_MADS)	NW_019681902.1	nuclear	-	569536	572128	7-1523	1512	0.924771
Ce_contig47447	1309	TF (M-type_MADS)	NW_019679573.1	nuclear	-	467522	469122	50-1148	1093	0.834989
Ce_contig53218	1991	TF (M-type_MADS)	NW_019673731.1	nuclear	-	495488	498740	301-1278	974	0.489201
Ce_contig71157	1657	TF (M-type_MADS)	NW_019679885.1	nuclear	-	97903	159315	386-594; 596-769; 787-829; 840-1374	952	0.574532
Ce_contig81620	2003	TF (M-type_MADS)	NW_019680648.1	nuclear	-	5748436	5750817	1-1772	1764	0.880679
Ce_contig81886	4292	TF (M-type_MADS)	NW_019675817.1	nuclear	-	541277	546586	2-569; 587-1513; 1518-1835; 1842-2120; 2126-2830; 2842-3421; 3435-3696	3622	0.843896
Ce_contig85155	3330	TF (M-type_MADS)	NW_019676409.1	nuclear	-	1919814	1923464	51-1804; 1832-3316	3232	0.970571
Ce_contig86218	3134	TF (M-type_MADS)	NW_019673422.1	nuclear	+	623293	626397	144-2769; 2786-2968	2803	0.894384
Ce_contig786	986	TF (M-type_MADS)	NW_019677779.1	nuclear	-	571354	576969	1-972	963	0.976673
Ce_contig2574	944	TF (M-type_MADS)	NW_019677904.1	nuclear	-	375628	379164	1-927	919	0.973517
Ce_contig676	1069	TF (MYB)	NW_019679128.1	nuclear	-	1371295	1373446	1-839; 854-864	848	0.793265
Ce_contig1183	1404	TF (MYB)	NW_019672285.1	nuclear	+	308558	311138	15-1137	1120	0.797721
Ce_contig3233	1292	TF (MYB)	NW_019672824.1	nuclear	-	318239	319433	1-849; 852-1209	1205	0.932663
Ce_contig3247	1566	TF (MYB)	NW_019673733.1	nuclear	+	1065021	1066538	23-1546	1523	0.972542
Ce_contig3276	1054	TF (MYB)	NW_019677516.1	nuclear	-	254271	255392	60-924	862	0.817837
Ce_contig3489	1316	TF (MYB)	NW_019674223.1	nuclear	-	1041230	1042711	7-1264	1255	0.953647
Ce_contig4067	1361	TF (MYB)	NW_019674249.1	nuclear	+	1115767	1117803	1-1298	1295	0.951506
Ce_contig5183	878	TF (MYB)	NW_019677725.1	nuclear	+	117193	117846	195-842	647	0.736902
Ce_contig8173	1118	TF (MYB)	NW_019679505.1	nuclear	+	1457630	1458764	49-960	909	0.813059
Ce_contig12335	5507	TF (MYB)	NW_019681100.1	nuclear	+	328058	343497	1-587; 590-627; 630-650	642	0.116579
Ce_contig13002	4318	TF (MYB)	NW_019677755.1	nuclear	+	32206	39464	216-1303; 1342-4037	3767	0.872395
Ce_contig13031	1300	TF (MYB)	NW_019680405.1	nuclear	+	147446	149636	30-1285	1254	0.964615
Ce_contig13339	1229	TF (MYB)	NW_019680221.1	nuclear	+	1278602	1279932	1-1167	1165	0.947925
Ce_contig13340	1533	TF (MYB)	NW_019673320.1	nuclear	-	228067	229801	17-1533	1515	0.988258
Ce_contig15018	1536	TF (MYB)	NW_019674703.1	nuclear	+	1885090	1886789	4-1517	1511	0.983724
Ce_contig15430	1053	TF (MYB)	NW_019680019.1	nuclear	-	2158582	2160665	8-920	910	0.864198
Ce_contig17290	2623	TF (MYB)	NW_019675173.1	nuclear	+	969415	972066	57-2201	2143	0.817003
Ce_contig17291	2443	TF (MYB)	NW_019677217.1	nuclear	-	4111550	4114646	1-2405	2403	0.983627
Ce_contig17735	2094	TF (MYB)	NW_019680271.1	nuclear	-	1242588	1243951	734-1731; 1762-2089	1323	0.631805
Ce_contig18447	1912	TF (MYB)	NW_019679275.1	nuclear	+	1562704	1564115	82-1511	1429	0.747385
Ce_contig23301	2991	TF (MYB)	NW_019679987.1	nuclear	+	103126	105829	1-2441	2436	0.814443
Ce_contig27218	3779	TF (MYB)	NW_019676738.1	nuclear	-	953297	958098	18-1509; 1539-3677	3623	0.958719
Ce_contig27763	2444	TF (MYB)	NW_019673672.1	nuclear	+	6233354	6236263	123-1347; 1363-2306	2163	0.885025
Ce_contig28289	3493	TF (MYB)	NW_019674068.1	nuclear	+	3506511	3510683	112-2348	2228	0.637847
Ce_contig29682	2691	TF (MYB)	NW_019680709.1	nuclear	+	214399	217305	7-1822	1812	0.673356
Ce_contig29711	2192	TF (MYB)	NW_019677106.1	nuclear	-	429910	430341	229-258; 295-648	382	0.17427
Ce_contig29713	4673	TF (MYB)	NW_019677029.1	nuclear	+	229332	236543	1-4660	4639	0.992724
Ce_contig29716	2451	TF (MYB)	NW_019677106.1	nuclear	-	429910	430390	362-459; 496-849	450	0.183599
Ce_contig38593	1895	TF (MYB)	NW_019683439.1	nuclear	+	139118	139436	4-319	315	0.166227
Ce_contig40527	2351	TF (MYB)	NW_019676211.1	nuclear	+	24577	29227	4-1074; 1094-1734; 1752-1881; 1888-1983	1931	0.821353
Ce_contig46304	1242	TF (MYB)	NW_019672058.1	nuclear	+	750748	752014	1-1121	1119	0.900966
Ce_contig46803	3329	TF (MYB)	NW_019675932.1	nuclear	-	34115	37984	2-2808	2803	0.841995
Ce_contig47790	1588	TF (MYB)	NW_019679921.1	nuclear	-	1398311	1400764	71-1527	1455	0.916247
Ce_contig47849	3190	TF (MYB)	NW_019680628.1	nuclear	+	1665003	1669678	8-2206; 2218-2408; 2411-2784; 2792-2843	2801	0.878056
Ce_contig48758	1063	TF (MYB)	NW_019681093.1	nuclear	+	650002	651306	76-620	542	0.509878
Ce_contig49004	1443	TF (MYB)	NW_019672145.1	nuclear	+	1615244	1616910	3-1411	1406	0.974359
Ce_contig50525	736	TF (MYB)	NW_019682535.1	nuclear	+	1045273	1045815	30-365	333	0.452446
Ce_contig51368	2183	TF (MYB)	NW_019683336.1	nuclear	+	443670	446682	46-556; 651-1524; 1560-1937	1758	0.805314
Ce_contig51984	2641	TF (MYB)	NW_019673693.1	nuclear	-	248784	252715	1-2141; 2175-2639	2596	0.982961
Ce_contig54631	1405	TF (MYB)	NW_019676762.1	nuclear	-	594898	595952	663-1165; 1191-1310	620	0.441281
Ce_contig57966	2822	TF (MYB)	NW_019680137.1	nuclear	-	5109948	5110358	122-527	405	0.143515
Ce_contig60501	2647	TF (MYB)	NW_019681150.1	nuclear	+	808970	810663	1166-2531	1363	0.514923
Ce_contig60787	1159	TF (MYB)	NW_019675989.1	nuclear	+	1199080	1200261	1-912	909	0.784297
Ce_contig61076	1366	TF (MYB)	NW_019679122.1	nuclear	+	2127167	2128738	20-1258; 1262-1358	1332	0.97511
Ce_contig61091	1144	TF (MYB)	NW_019673796.1	nuclear	-	473134	473972	73-717	642	0.561189
Ce_contig61577	1151	TF (MYB)	NW_019676761.1	nuclear	+	2351872	2430696	90-848	755	0.655951
Ce_contig61739	1778	TF (MYB)	NW_019681912.1	nuclear	+	1158202	1162324	11-40; 47-127; 159-1661	1609	0.904949
Ce_contig62791	2259	TF (MYB)	NW_019672500.1	nuclear	-	215155	218008	1-1424	1414	0.625941
Ce_contig62799	1191	TF (MYB)	NW_019682502.1	nuclear	+	577816	678542	59-874	813	0.68262
Ce_contig63117	1168	TF (MYB)	NW_019674216.1	nuclear	+	371663	373127	110-1163	1051	0.899829
Ce_contig65683	760	TF (MYB)	NW_019680169.1	nuclear	+	750002	751176	18-760	740	0.973684
Ce_contig65873	1017	TF (MYB)	NW_019678354.1	nuclear	+	3588654	3589556	3-901	898	0.882989
Ce_contig67187	2250	TF (MYB)	NW_019682494.1	nuclear	-	381440	385256	1-2118	2113	0.939111
Ce_contig69192	1296	TF (MYB)	NW_019681834.1	nuclear	+	1469158	1471364	2-595; 615-1290	1262	0.973765
Ce_contig69193	1441	TF (MYB)	NW_019681834.1	nuclear	+	1468431	1471004	23-1127; 1147-1421	1371	0.951423
Ce_contig70052	1584	TF (MYB)	NW_019677896.1	nuclear	+	322316	323874	457-1563	1105	0.697601
Ce_contig72175	1841	TF (MYB)	NW_019680921.1	nuclear	-	426780	428612	1-596; 614-1767	1747	0.948941
Ce_contig73456	1665	TF (MYB)	NW_019672087.1	nuclear	-	12349	13864	5-1179; 1205-1230; 1242-1526	1483	0.890691
Ce_contig74888	1230	TF (MYB)	NW_019683183.1	nuclear	-	645276	646745	2-333; 336-1129	1122	0.912195
Ce_contig76345	1114	TF (MYB)	NW_019673604.1	nuclear	-	365613	367255	33-1113	1078	0.967684
Ce_contig76676	1362	TF (MYB)	NW_019677106.1	nuclear	-	395185	430390	143-237; 274-1136	953	0.699706
Ce_contig79483	1259	TF (MYB)	NW_019683256.1	nuclear	-	58792	60416	1-1259	1255	0.996823
Ce_contig80469	1204	TF (MYB)	NW_019676738.1	nuclear	-	5016074	5017728	21-999	976	0.810631
Ce_contig81091	1873	TF (MYB)	NW_019677213.1	nuclear	+	765710	766539	834-1652	818	0.436733
Ce_contig81178	1565	TF (MYB)	NW_019673944.1	nuclear	+	760437	761761	73-1441	1368	0.874121
Ce_contig82005	2842	TF (MYB)	NW_019679341.1	nuclear	-	5602691	5606919	2-211; 256-1158; 1169-1277; 1285-1326; 1336-1392; 1412-1975; 1979-2206; 2221-2463	2341	0.823716
Ce_contig82059	1326	TF (MYB)	NW_019674448.1	nuclear	+	440116	443117	16-1313	1296	0.977376
Ce_contig82503	1507	TF (MYB)	NW_019683200.1	nuclear	-	2376945	2378588	27-1462	1433	0.950896
Ce_contig83042	2894	TF (MYB)	NW_019683146.1	nuclear	+	1741975	1746219	80-2894	2803	0.968556
Ce_contig83451	1396	TF (MYB)	NW_019676540.1	nuclear	-	118125	119611	181-751; 753-1371	1186	0.84957
Ce_contig84038	5236	TF (MYB)	NW_019678074.1	nuclear	-	115858	122772	38-5182	5125	0.978801
Ce_contig84558	2304	TF (MYB)	NW_019680921.1	nuclear	+	426968	427928	592-1520	927	0.402344
Ce_contig85138	2698	TF (MYB)	NW_019675989.1	nuclear	+	1351740	1353216	54-1323	1267	0.469607
Ce_contig85231	1975	TF (MYB)	NW_019683183.1	nuclear	-	643778	646506	30-1542; 1562-1714; 1719-1975	1915	0.96962
Ce_contig85386	1929	TF (MYB)	NW_019676438.1	nuclear	-	1732953	1736080	1-781; 796-1817; 1819-1900	1878	0.973561
Ce_contig85675	1585	TF (MYB)	NW_019683190.1	nuclear	-	2027428	2028665	1-1270	1269	0.800631
Ce_contig5865	1122	TF (MYB)	NW_019676920.1	nuclear	-	1611446	1612055	347-820	472	0.420677
Ce_contig11316	1891	TF (MYB)	NW_019679122.1	nuclear	+	2127162	2128820	217-1826	1608	0.850344
Ce_contig12680	1306	TF (MYB)	NW_019673681.1	nuclear	+	1223709	1225310	1-166; 175-542; 559-1297	1270	0.972435
Ce_contig25042	1189	TF (MYB)	NW_019683214.1	nuclear	-	311030	312697	10-1164	1153	0.969722
Ce_contig25044	1523	TF (MYB)	NW_019679475.1	nuclear	-	833024	835727	6-1359	1352	0.887722
Ce_contig61007	1309	TF (MYB)	NW_019682326.1	nuclear	+	610692	611948	8-1203	1194	0.912147
Ce_contig1061	1675	TF (MYB_related)	NW_019678193.1	nuclear	-	453591	456125	23-1665	1638	0.97791
Ce_contig1235	2484	TF (MYB_related)	NW_019681039.1	nuclear	-	356107	369319	11-357; 372-1687; 1691-1700; 1703-1711; 1737-1756; 1759-1767; 1773-1829	1760	0.708535
Ce_contig3006	2405	TF (MYB_related)	NW_019675719.1	nuclear	+	10331390	10336775	2-1214; 1233-2240	2211	0.919335
Ce_contig4090	1030	TF (MYB_related)	NW_019672411.1	nuclear	+	284207	286491	68-126; 138-884; 908-959	846	0.821359
Ce_contig6744	1924	TF (MYB_related)	NW_019676790.1	nuclear	+	261898	264740	1-1215	1205	0.626299
Ce_contig6912	1674	TF (MYB_related)	NW_019680831.1	nuclear	+	1409670	1412312	12-1518	1500	0.896057
Ce_contig7783	1407	TF (MYB_related)	NW_019682184.1	nuclear	+	1407726	1409585	43-1381	1336	0.949538
Ce_contig9748	910	TF (MYB_related)	NW_019680673.1	nuclear	+	505115	506614	1-821	818	0.898901
Ce_contig13457	2711	TF (MYB_related)	NW_019672063.1	nuclear	+	1606932	1611650	11-1855; 1880-2711	2661	0.981557
Ce_contig13692	2251	TF (MYB_related)	NW_019672329.1	nuclear	-	414510	415732	1-791	789	0.350511
Ce_contig17132	7601	TF (MYB_related)	NW_019681085.1	nuclear	-	4192903	4204524	46-5708; 5712-6914; 6920-7142	7049	0.927378
Ce_contig17402	-	TF (MYB_related)	-	-	-	-	-	-	-	-
Ce_contig18947	715	TF (MYB_related)	NW_019676506.1	nuclear	+	425681	426038	26-370	344	0.481119
Ce_contig19276	3127	TF (MYB_related)	NW_019676331.1	nuclear	+	192081	195398	160-636; 675-1119; 1165-2993; 3004-3039	2781	0.889351
Ce_contig20286	1376	TF (MYB_related)	NW_019673422.1	nuclear	-	1185381	1187390	1-786; 804-1158	1133	0.823401
Ce_contig23061	2950	TF (MYB_related)	NW_019673747.1	nuclear	-	210642	213123	3-1132; 1144-1181	1162	0.393898
Ce_contig23062	2707	TF (MYB_related)	NW_019673747.1	nuclear	-	210642	213164	1-889; 901-938	920	0.33986
Ce_contig24843	2845	TF (MYB_related)	NW_019675173.1	nuclear	-	851068	854542	593-2462	1863	0.654833
Ce_contig25709	3574	TF (MYB_related)	NW_019676331.1	nuclear	+	1827843	1833055	2-3572	3552	0.993844
Ce_contig32243	1452	TF (MYB_related)	NW_019677106.1	nuclear	-	5394083	5396301	6-86; 98-669; 675-932	903	0.621901
Ce_contig33799	1705	TF (MYB_related)	NW_019672624.1	nuclear	+	910342	913052	3-1662	1650	0.967742
Ce_contig35645	2631	TF (MYB_related)	NW_019681595.1	nuclear	+	538484	540870	220-2603	2383	0.905739
Ce_contig38446	12577	TF (MYB_related)	NC_007578.1	chloroplastic	+	17563	30138	1-12577	12576	0.99992
Ce_contig42353	1808	TF (MYB_related)	NW_019680925.1	nuclear	+	11134	15581	14-1619	1589	0.878872
Ce_contig43304	1203	TF (MYB_related)	NW_019681532.1	nuclear	+	1899962	1901837	6-175; 177-182; 196-1006	983	0.817124
Ce_contig46035	1382	TF (MYB_related)	NW_019679138.1	nuclear	-	47116	48862	41-1266	1222	0.884226
Ce_contig46554	1322	TF (MYB_related)	NW_019677460.1	nuclear	+	2051726	2053902	1-968; 996-1179	1144	0.865356
Ce_contig46979	1636	TF (MYB_related)	NW_019679376.1	nuclear	-	743532	745098	21-1536	1514	0.925428
Ce_contig47523	2107	TF (MYB_related)	NW_019681667.1	nuclear	-	3400823	3402466	52-1760	1708	0.810631
Ce_contig47582	1222	TF (MYB_related)	NW_019677106.1	nuclear	-	1955377	1957502	8-1009	991	0.810966
Ce_contig47713	1768	TF (MYB_related)	NW_019675746.1	nuclear	+	1138898	1140103	339-1546	1207	0.682692
Ce_contig47871	1151	TF (MYB_related)	NW_019678354.1	nuclear	+	3342796	3343981	1-1146	1145	0.994787
Ce_contig47924	921	TF (MYB_related)	NW_019672047.1	nuclear	-	898601	899293	77-702	624	0.677524
Ce_contig48287	1324	TF (MYB_related)	NW_019682134.1	nuclear	-	4915628	4918396	31-1071	1031	0.778701
Ce_contig48928	2018	TF (MYB_related)	NW_019680488.1	nuclear	+	1421540	1424031	1-207; 209-1217	1209	0.599108
Ce_contig49228	2348	TF (MYB_related)	NW_019672624.1	nuclear	+	1923799	1928017	11-2330	2314	0.98552
Ce_contig50325	1526	TF (MYB_related)	NW_019678506.1	nuclear	+	66401	69530	1-99; 109-1315; 1318-1523	1507	0.987549
Ce_contig60547	2083	TF (MYB_related)	NW_019673903.1	nuclear	-	810945	813466	7-1778	1769	0.849256
Ce_contig64025	1436	TF (MYB_related)	NW_019674176.1	nuclear	+	2244158	2245996	31-1436	1401	0.975627
Ce_contig64030	1738	TF (MYB_related)	NW_019672981.1	nuclear	-	1035152	1036147	608-1582	974	0.560414
Ce_contig64259	1278	TF (MYB_related)	NW_019675604.1	nuclear	+	501349	505397	1-1278	1274	0.99687
Ce_contig66675	967	TF (MYB_related)	NW_019672411.1	nuclear	+	284207	286491	65-123; 135-806; 830-881	772	0.798345
Ce_contig67234	1906	TF (MYB_related)	NW_019676561.1	nuclear	-	449851	452718	1-1766	1760	0.9234
Ce_contig69642	1349	TF (MYB_related)	NW_019674460.1	nuclear	+	43481	46605	58-226; 245-944; 953-1094	1002	0.742772
Ce_contig70261	1458	TF (MYB_related)	NW_019675142.1	nuclear	-	413674	417234	9-1433	1417	0.971879
Ce_contig70994	2039	TF (MYB_related)	NW_019682061.1	nuclear	+	531630	534531	100-1521	1412	0.692496
Ce_contig79867	1951	TF (MYB_related)	NW_019678368.1	nuclear	+	1383633	1385945	51-1629	1574	0.806766
Ce_contig80065	1250	TF (MYB_related)	NW_019682184.1	nuclear	-	3413524	3415824	65-1051	981	0.7848
Ce_contig81663	2464	TF (MYB_related)	NW_019672183.1	nuclear	-	1083451	1086784	68-301; 323-586; 588-2418	2324	0.943182
Ce_contig82468	2710	TF (MYB_related)	NW_019675270.1	nuclear	+	1476995	1478219	1210-2463	1253	0.462362
Ce_contig82710	1495	TF (MYB_related)	NW_019677301.1	nuclear	-	83106	84484	213-1252	1038	0.694314
Ce_contig85453	3589	TF (MYB_related)	NW_019676482.1	nuclear	-	441712	446352	29-2412; 2417-3492	3453	0.962106
Ce_contig86351	6660	TF (MYB_related)	NW_019673088.1	nuclear	-	803058	812336	1871-6653	4757	0.714264
Ce_contig86411	1576	TF (MYB_related)	NW_019681726.1	nuclear	+	2403369	2404197	30-864	834	0.529188
Ce_contig3512	1925	TF (MYB_related)	NW_019676862.1	nuclear	-	2226230	2230844	126-1750	1617	0.84
Ce_contig8046	1106	TF (MYB_related)	NW_019679454.1	nuclear	-	692834	694279	76-856; 879-1106	1005	0.90868
Ce_contig37415	2398	TF (MYB_related)	NW_019676482.1	nuclear	+	239669	242425	268-2138	1860	0.775646
Ce_contig43451	3539	TF (MYB_related)	NW_019673370.1	nuclear	-	594079	606400	2-1716; 1732-1737; 1743-3025; 3038-3276	3222	0.910427
Ce_contig57073	1347	TF (MYB_related)	NW_019678756.1	nuclear	-	2114057	2115580	7-1090; 1099-1193	1175	0.872309
Ce_contig67003	3451	TF (MYB_related)	NW_019680318.1	nuclear	-	2101754	2107778	3-770; 793-3328; 3331-3428	3382	0.980006
Ce_contig73889	1568	TF (MYB_related)	NW_019672424.1	nuclear	-	4780025	4782092	1-1493	1485	0.947066
Ce_contig76164	1310	TF (MYB_related)	NW_019675117.1	nuclear	-	1215986	1219080	74-282; 322-372; 374-596; 599-710; 715-787; 816-882	726	0.554198
Ce_contig7	2347	TF (NAC)	NW_019673321.1	nuclear	-	74956	78048	1-1945; 1970-2298	2267	0.965914
Ce_contig2218	1203	TF (NAC)	NW_019680701.1	nuclear	+	862796	864073	41-807	763	0.634248
Ce_contig3131	1355	TF (NAC)	NW_019672793.1	nuclear	-	2336964	2338468	1-1307	1304	0.962362
Ce_contig3331	1882	TF (NAC)	NW_019674223.1	nuclear	-	3136816	3140787	140-1783	1638	0.870351
Ce_contig6154	3116	TF (NAC)	NW_019673379.1	nuclear	+	744132	748914	66-1861; 1865-2872	2791	0.8957
Ce_contig6222	3362	TF (NAC)	NW_019680271.1	nuclear	-	1273924	1280006	20-3359	3323	0.9884
Ce_contig6626	1398	TF (NAC)	NW_019682997.1	nuclear	-	2305011	2306350	115-545; 562-1327	1194	0.854077
Ce_contig6640	1667	TF (NAC)	NW_019674508.1	nuclear	+	2158857	2161487	4-997	990	0.593881
Ce_contig6811	2047	TF (NAC)	NW_019681561.1	nuclear	-	428122	428980	184-703; 707-1010	822	0.401563
Ce_contig6813	1713	TF (NAC)	NW_019681561.1	nuclear	-	427669	428980	184-1352	1166	0.680677
Ce_contig6949	1788	TF (NAC)	NW_019681751.1	nuclear	-	3667121	3669587	1-1021; 1023-1122; 1204-1714; 1719-1782	1687	0.943512
Ce_contig7172	1371	TF (NAC)	NW_019672698.1	nuclear	-	102011	229223	22-1191	1166	0.850474
Ce_contig9884	1123	TF (NAC)	NW_019679685.1	nuclear	-	48776	55848	1-976	972	0.865539
Ce_contig11314	2162	TF (NAC)	NW_019683146.1	nuclear	+	3540164	3540566	948-1219	270	0.124884
Ce_contig11973	1666	TF (NAC)	NW_019672282.1	nuclear	-	3805270	3805300	19-55	36	0.0216086
Ce_contig11974	1556	TF (NAC)	NW_019679789.1	nuclear	+	387363	389097	1-255; 259-1324; 1337-1536	1516	0.974293
Ce_contig12630	1576	TF (NAC)	NW_019680340.1	nuclear	-	374317	379177	3-1448	1442	0.914975
Ce_contig13141	1318	TF (NAC)	NW_019673320.1	nuclear	+	4503494	4505368	74-1303	1227	0.930956
Ce_contig13711	1061	TF (NAC)	NW_019682061.1	nuclear	+	229319	231246	4-895	887	0.836004
Ce_contig13830	1062	TF (NAC)	NW_019672140.1	nuclear	-	1998637	1999912	1-941	938	0.883239
Ce_contig16175	678	TF (NAC)	NW_019680382.1	nuclear	+	6240	7451	1-677	673	0.992625
Ce_contig17738	4133	TF (NAC)	NW_019672145.1	nuclear	+	394733	399399	1-1867; 1871-2415	2401	0.580934
Ce_contig18189	2107	TF (NAC)	NW_019672604.1	nuclear	+	191224	193140	26-1626	1596	0.757475
Ce_contig18619	1874	TF (NAC)	NW_019675975.1	nuclear	-	2114854	2117355	10-1033; 1044-1050; 1056-1714	1685	0.899146
Ce_contig20728	1464	TF (NAC)	NW_019672887.1	nuclear	+	2591022	2594180	1-1446	1442	0.984973
Ce_contig21033	1630	TF (NAC)	NW_019674703.1	nuclear	+	111946	114004	1-1494	1490	0.91411
Ce_contig25293	2230	TF (NAC)	NW_019674457.1	nuclear	-	349671	351340	1049-2230	1178	0.528251
Ce_contig25723	1181	TF (NAC)	NW_019680110.1	nuclear	-	251110	252630	10-1181	1170	0.990686
Ce_contig26444	1400	TF (NAC)	NW_019679505.1	nuclear	-	1991182	1994601	11-1393	1380	0.985714
Ce_contig26482	1554	TF (NAC)	NW_019678700.1	nuclear	-	383578	385248	1-1533	1530	0.984556
Ce_contig26483	1523	TF (NAC)	NW_019676163.1	nuclear	+	602782	604443	4-1449	1443	0.947472
Ce_contig27749	1506	TF (NAC)	NW_019678354.1	nuclear	-	5108027	5108487	479-957	478	0.317397
Ce_contig29548	1636	TF (NAC)	NW_019680137.1	nuclear	-	5433143	5435965	8-1539	1528	0.933985
Ce_contig29550	1553	TF (NAC)	NW_019682184.1	nuclear	-	280771	284835	172-1553	1377	0.886671
Ce_contig32975	2293	TF (NAC)	NW_019678123.1	nuclear	-	94670	107081	30-2282	2234	0.97427
Ce_contig33853	1712	TF (NAC)	NW_019676228.1	nuclear	+	207081	208436	424-1405	978	0.571262
Ce_contig34822	1306	TF (NAC)	NW_019679122.1	nuclear	+	891496	893185	4-655; 675-1161	1136	0.869832
Ce_contig37260	2502	TF (NAC)	NW_019680045.1	nuclear	+	325022	328905	130-1220; 1238-1278; 1285-1291; 1301-1419; 1475-1484; 1512-2315	2054	0.820943
Ce_contig37261	1624	TF (NAC)	NW_019675719.1	nuclear	+	10654682	10658604	13-1482	1458	0.897783
Ce_contig37262	1685	TF (NAC)	NW_019672542.1	nuclear	+	1435947	1439424	1-1670	1658	0.983976
Ce_contig40755	1784	TF (NAC)	NW_019674625.1	nuclear	-	167640	189659	225-1243	1015	0.568946
Ce_contig40759	1538	TF (NAC)	NW_019674625.1	nuclear	-	167714	189659	225-1199	972	0.63199
Ce_contig44018	2340	TF (NAC)	NW_019680182.1	nuclear	+	68910	70622	643-745; 764-915; 918-1563; 1569-1707	1035	0.442308
Ce_contig46199	2213	TF (NAC)	NW_019672063.1	nuclear	-	70355	72681	22-1337; 1354-1591; 1605-1832	1775	0.802079
Ce_contig46321	2368	TF (NAC)	NW_019680488.1	nuclear	-	2912243	2914540	41-769; 771-2315	2272	0.959459
Ce_contig46559	2238	TF (NAC)	NW_019675975.1	nuclear	-	2110496	2112440	3-1418; 1435-1479	1455	0.650134
Ce_contig46607	1444	TF (NAC)	NW_019677904.1	nuclear	+	1340319	1341871	1-1170	1167	0.808172
Ce_contig47055	1415	TF (NAC)	NW_019675932.1	nuclear	+	209882	211210	16-1347	1331	0.940636
Ce_contig47321	1097	TF (NAC)	NW_019676311.1	nuclear	+	268788	270084	1-1097	1094	0.997265
Ce_contig47524	1529	TF (NAC)	NW_019678367.1	nuclear	-	247400	249888	1-967; 972-1268	1258	0.82276
Ce_contig49177	933	TF (NAC)	NW_019674383.1	nuclear	-	2541059	2542038	34-797	761	0.815648
Ce_contig51687	1452	TF (NAC)	NW_019676761.1	nuclear	+	4187988	4188295	96-406	310	0.213499
Ce_contig52627	967	TF (NAC)	NW_019678354.1	nuclear	-	5108011	5109294	3-38; 44-771	760	0.785936
Ce_contig57266	1611	TF (NAC)	NW_019674121.1	nuclear	-	25113	25926	153-642	488	0.302917
Ce_contig57430	1551	TF (NAC)	NW_019682620.1	nuclear	-	465469	468699	1-1395; 1416-1535	1502	0.968407
Ce_contig59665	1032	TF (NAC)	NW_019674187.1	nuclear	+	1262681	1263402	13-329	315	0.305233
Ce_contig60070	1134	TF (NAC)	NW_019676311.1	nuclear	+	269025	269798	325-924	597	0.526455
Ce_contig60286	1073	TF (NAC)	NW_019681913.1	nuclear	+	752125	754199	4-1072	1066	0.993476
Ce_contig61174	2115	TF (NAC)	NW_019674314.1	nuclear	-	632796	634310	582-2027	1444	0.682742
Ce_contig61871	1868	TF (NAC)	NW_019674409.1	nuclear	-	2477765	2499120	49-1600; 1606-1617	1557	0.833512
Ce_contig62933	1554	TF (NAC)	NW_019677162.1	nuclear	-	435887	437548	54-1532	1476	0.949807
Ce_contig63823	1580	TF (NAC)	NW_019677563.1	nuclear	-	327942	330007	44-1048	1002	0.634177
Ce_contig64089	1205	TF (NAC)	NW_019674557.1	nuclear	+	97018	99030	1-1205	1202	0.99751
Ce_contig68286	706	TF (NAC)	NW_019678082.1	nuclear	-	443520	444589	44-700	654	0.926346
Ce_contig68946	840	TF (NAC)	NW_019680211.1	nuclear	-	698529	699498	3-807	802	0.954762
Ce_contig72239	1937	TF (NAC)	NW_019681561.1	nuclear	-	427669	428980	166-685; 689-1415	1244	0.64223
Ce_contig72325	1492	TF (NAC)	NW_019677815.1	nuclear	+	1166499	1168642	2-1345	1338	0.896783
Ce_contig72588	2159	TF (NAC)	NW_019674508.1	nuclear	+	2158864	2161487	1-1497	1494	0.691987
Ce_contig74563	1648	TF (NAC)	NW_019682184.1	nuclear	+	7863936	7866547	1-1214	1203	0.729976
Ce_contig74799	1961	TF (NAC)	NW_019678060.1	nuclear	-	68262	71128	2-1753; 1763-1905	1891	0.964304
Ce_contig79299	1151	TF (NAC)	NW_019672102.1	nuclear	+	317797	319094	2-1151	1147	0.996525
Ce_contig80107	2607	TF (NAC)	NW_019674009.1	nuclear	+	526448	528894	155-302; 327-2436	2253	0.864212
Ce_contig81760	1174	TF (NAC)	NW_019678776.1	nuclear	+	196577	197980	1-1171	1168	0.994889
Ce_contig82092	1661	TF (NAC)	NW_019674383.1	nuclear	-	1960306	1962503	3-1657	1652	0.994582
Ce_contig82716	2741	TF (NAC)	NW_019679505.1	nuclear	+	1121404	1123585	460-2526	2065	0.753375
Ce_contig83114	1000	TF (NAC)	NW_019677275.1	nuclear	-	1253594	1255302	234-968	732	0.732
Ce_contig83593	1396	TF (NAC)	NW_019678446.1	nuclear	+	121617	123069	283-1060	771	0.552292
Ce_contig83768	1808	TF (NAC)	NW_019678046.1	nuclear	+	109812	111668	1-1799	1798	0.994469
Ce_contig84805	1681	TF (NAC)	NW_019681902.1	nuclear	+	519648	522570	195-1681	1481	0.881023
Ce_contig63400	2701	TF (NAC)	NW_019675975.1	nuclear	-	2116378	2117355	19-1000	981	0.363199
Ce_contig70434	2040	TF (NAC)	NW_019673321.1	nuclear	-	117788	119758	18-1235; 1240-1686	1660	0.813725
Ce_contig74150	2006	TF (NAC)	NW_019677815.1	nuclear	+	1719993	1722119	1-876; 890-1930	1914	0.954138
Ce_contig82402	1784	TF (NAC)	NW_019678822.1	nuclear	+	138460	140650	35-309; 355-1716	1633	0.915359
Ce_contig84041	1410	TF (NAC)	NW_019674314.1	nuclear	-	274246	275768	1-1327	1324	0.939007
Ce_contig6263	1401	TF (NF-X1)	NW_019673123.1	nuclear	-	153558	156425	23-1253	1226	0.875089
Ce_contig6349	3038	TF (NF-X1)	NW_019673681.1	nuclear	-	689431	694049	68-2958	2878	0.947334
Ce_contig28139	4101	TF (NF-X1)	NW_019674068.1	nuclear	-	3515740	3519860	26-3766; 3772-3833; 3841-3881	3840	0.936357
Ce_contig49666	1527	TF (NF-X1)	NW_019682607.1	nuclear	-	1397297	1398801	63-1523	1459	0.955468
Ce_contig83842	1538	TF (NF-X1)	NW_019677811.1	nuclear	+	1792122	1793881	1-1530	1528	0.993498
Ce_contig1539	1750	TF (NF-YA)	NW_019682607.1	nuclear	-	734210	738646	2-1601	1592	0.909714
Ce_contig6126	1253	TF (NF-YA)	NW_019678822.1	nuclear	+	184006	186797	53-1242	1184	0.944932
Ce_contig12951	1511	TF (NF-YA)	NW_019676933.1	nuclear	-	119116	123715	2-316; 322-1351	1336	0.884183
Ce_contig17689	1533	TF (NF-YA)	NW_019678666.1	nuclear	+	4162609	4165913	7-147; 186-547; 553-558; 584-1275	1193	0.778213
Ce_contig18820	1907	TF (NF-YA)	NW_019675491.1	nuclear	+	282440	284892	12-1803	1787	0.937074
Ce_contig22182	1216	TF (NF-YA)	NW_019682184.1	nuclear	-	4669469	4671773	4-49; 52-1055	1044	0.858553
Ce_contig22183	1261	TF (NF-YA)	NW_019675218.1	nuclear	+	1294814	1297216	19-832; 836-858; 867-1052	1016	0.80571
Ce_contig22184	1354	TF (NF-YA)	NW_019679346.1	nuclear	-	591817	594199	1-1085; 1120-1246	1206	0.890694
Ce_contig23774	1587	TF (NF-YA)	NW_019675491.1	nuclear	+	287155	288592	13-1142	1126	0.709515
Ce_contig50762	1850	TF (NF-YA)	NW_019672052.1	nuclear	+	1534202	1535333	572-718; 754-799; 821-1433	801	0.432973
Ce_contig73330	1443	TF (NF-YA)	NW_019678900.1	nuclear	+	413121	415834	44-276; 300-1184	1108	0.767845
Ce_contig74422	2403	TF (NF-YA)	NW_019675719.1	nuclear	-	9117916	9123772	117-1451; 1456-1543; 1558-2095	1945	0.809405
Ce_contig74741	1411	TF (NF-YA)	NW_019673321.1	nuclear	+	2973524	2976721	1-1058; 1070-1192	1174	0.832034
Ce_contig84957	2475	TF (NF-YA)	NW_019681312.1	nuclear	-	17902	21990	313-2435	2109	0.852121
Ce_contig37	1258	TF (NF-YB)	NW_019672058.1	nuclear	+	1214600	1215781	6-1182	1176	0.934817
Ce_contig38	1200	TF (NF-YB)	NW_019672058.1	nuclear	+	1214575	1215781	2-1124	1121	0.934167
Ce_contig13436	1462	TF (NF-YB)	NW_019673548.1	nuclear	-	369713	370872	72-1219	1147	0.784542
Ce_contig23006	3163	TF (NF-YB)	NW_019680820.1	nuclear	+	3209221	3213135	5-534; 585-1061; 1065-1492; 1503-2604; 2606-3163	3085	0.97534
Ce_contig23800	929	TF (NF-YB)	NW_019673321.1	nuclear	+	2039090	2039909	11-794	783	0.842842
Ce_contig33179	1496	TF (NF-YB)	NW_019681100.1	nuclear	+	1460155	1462458	74-1495	1414	0.945187
Ce_contig41994	3249	TF (NF-YB)	NW_019678082.1	nuclear	+	991345	992770	508-1927	1419	0.43675
Ce_contig45924	1193	TF (NF-YB)	NW_019680820.1	nuclear	+	2594660	2595604	261-1156	895	0.75021
Ce_contig46261	1099	TF (NF-YB)	NW_019673672.1	nuclear	+	6477421	6478377	1-963	962	0.875341
Ce_contig46642	1247	TF (NF-YB)	NW_019673457.1	nuclear	+	760811	762012	46-1246	1200	0.96231
Ce_contig46787	1040	TF (NF-YB)	NW_019679465.1	nuclear	-	1532996	1581125	68-674; 678-696; 700-737; 739-756	676	0.65
Ce_contig51488	901	TF (NF-YB)	NW_019682944.1	nuclear	-	1058263	1059947	1-655; 672-677; 706-901	850	0.943396
Ce_contig64172	950	TF (NF-YB)	NW_019678046.1	nuclear	-	361472	363079	1-918	916	0.964211
Ce_contig64208	1120	TF (NF-YB)	NW_019681100.1	nuclear	-	950313	952489	3-773; 823-1101	1043	0.93125
Ce_contig67313	875	TF (NF-YB)	NW_019677106.1	nuclear	-	5251146	5253122	1-111; 135-757; 775-805	758	0.866286
Ce_contig68486	1005	TF (NF-YB)	NW_019682334.1	nuclear	-	2628032	2635878	337-744	402	0.4
Ce_contig73657	1118	TF (NF-YB)	NW_019681667.1	nuclear	-	112127	112362	13-138	124	0.110912
Ce_contig80890	1075	TF (NF-YB)	NW_019677629.1	nuclear	-	1173414	1174213	16-779	762	0.708837
Ce_contig83404	1720	TF (NF-YB)	NW_019673632.1	nuclear	+	119285	120901	26-94; 107-1656	1617	0.940116
Ce_contig86374	1276	TF (NF-YB)	NW_019677010.1	nuclear	+	1073257	1173791	157-1242	1080	0.846395
Ce_contig9069	1043	TF (NF-YB)	NW_019677275.1	nuclear	+	1193019	1194375	41-853	810	0.776606
Ce_contig21724	1278	TF (NF-YB)	NW_019677010.1	nuclear	+	1140815	1142796	22-1165	1136	0.888889
Ce_contig3202	1437	TF (NF-YC)	NW_019673453.1	nuclear	-	135000	137539	22-211; 220-1001	969	0.674322
Ce_contig6023	3942	TF (NF-YC)	NW_019679216.1	nuclear	+	364637	391439	11-2029; 2033-3871	3854	0.977676
Ce_contig6026	3858	TF (NF-YC)	NW_019679216.1	nuclear	+	364637	391439	11-1940; 1944-3782	3764	0.975635
Ce_contig25367	1214	TF (NF-YC)	NW_019676762.1	nuclear	-	6115531	6124752	163-518	351	0.289127
Ce_contig34232	1901	TF (NF-YC)	NW_019676042.1	nuclear	-	1088238	1092094	1-1886	1880	0.988953
Ce_contig46909	1644	TF (NF-YC)	NW_019681561.1	nuclear	+	1309314	1311184	2-1463	1458	0.886861
Ce_contig73286	1767	TF (NF-YC)	NW_019679987.1	nuclear	+	409250	411054	10-1376	1365	0.772496
Ce_contig75808	2011	TF (NF-YC)	NW_019674086.1	nuclear	+	371992	374338	1-1846	1840	0.914968
Ce_contig76854	944	TF (NF-YC)	NW_019679465.1	nuclear	+	270259	271884	1-872	868	0.919492
Ce_contig85847	1889	TF (NF-YC)	NW_019673604.1	nuclear	+	294439	299665	62-1531	1457	0.771308
Ce_contig86140	2030	TF (NF-YC)	NW_019679344.1	nuclear	-	258556	260163	512-2030	1518	0.747783
Ce_contig45014	2253	TF (NF-YC)	NW_019680412.1	nuclear	-	489916	490359	954-1388	434	0.192632
Ce_contig7434	1196	TF (Nin-like)	NW_019672423.1	nuclear	-	424874	427705	5-1194	1180	0.986622
Ce_contig15138	1344	TF (Nin-like)	NW_019680121.1	nuclear	+	401151	401735	588-1022	432	0.321429
Ce_contig15431	1652	TF (Nin-like)	NW_019675528.1	nuclear	+	235276	236909	63-1648	1583	0.958232
Ce_contig22353	3338	TF (Nin-like)	NW_019679357.1	nuclear	+	39012	44639	1-3278	3272	0.980228
Ce_contig49219	1219	TF (Nin-like)	NW_019676762.1	nuclear	-	3994449	3995897	28-1059	1027	0.842494
Ce_contig61920	974	TF (Nin-like)	NW_019672890.1	nuclear	+	209007	211206	1-912	908	0.932238
Ce_contig86353	3447	TF (Nin-like)	NW_019680650.1	nuclear	-	460244	466262	1-3122	3117	0.904265
Ce_contig24224	3305	TF (Nin-like)	NW_019673320.1	nuclear	+	5018601	5051249	4-2094; 2100-2163; 2166-2561	2545	0.770045
Ce_contig85329	3331	TF (Nin-like)	NW_019678870.1	nuclear	-	979823	985017	22-3331	3305	0.992195
Ce_contig86478	1280	TF (Nin-like)	NW_019675967.1	nuclear	-	117839	120193	72-1265	1189	0.928906
Ce_contig6742	1779	TF (RAV)	NW_019673331.1	nuclear	+	1221271	1223016	14-1779	1765	0.99213
Ce_contig41306	1956	TF (RAV)	NW_019674368.1	nuclear	-	121002	123270	1-628; 633-1275	1258	0.643149
Ce_contig41307	3130	TF (RAV)	NW_019674368.1	nuclear	-	120981	123271	1-629; 634-1294	1277	0.407987
Ce_contig86640	1465	TF (RAV)	NW_019682679.1	nuclear	+	4780158	4781583	76-1465	1389	0.948123
Ce_contig6826	2368	TF (SBP)	NW_019680121.1	nuclear	-	1998676	2000818	36-554; 571-1997; 1999-2141	2085	0.88049
Ce_contig8117	1545	TF (SBP)	NW_019674507.1	nuclear	+	2767485	2769390	42-1382	1336	0.864725
Ce_contig8310	1714	TF (SBP)	NW_019679263.1	nuclear	+	152679	153777	6-874	866	0.505251
Ce_contig12413	4079	TF (SBP)	NW_019672063.1	nuclear	-	1202687	1207668	1-25; 28-3065; 3082-4058	4027	0.987252
Ce_contig21470	1377	TF (SBP)	NW_019682757.1	nuclear	+	1047626	1049068	424-1012	584	0.42411
Ce_contig22086	1626	TF (SBP)	NW_019678877.1	nuclear	-	1621195	1624497	14-1283; 1290-1616	1592	0.97909
Ce_contig35251	2843	TF (SBP)	NW_019681561.1	nuclear	-	1441850	1444718	9-2396	2383	0.838199
Ce_contig36132	3971	TF (SBP)	NW_019676738.1	nuclear	-	5769061	5774005	5-2904; 2953-3895	3830	0.964493
Ce_contig49508	3236	TF (SBP)	NW_019676683.1	nuclear	-	2123347	2126227	1-2879	2878	0.88937
Ce_contig51399	1791	TF (SBP)	NW_019682184.1	nuclear	+	3457264	3458905	37-1680	1643	0.917365
Ce_contig58832	3018	TF (SBP)	NW_019672106.1	nuclear	-	362639	366539	574-2958	2371	0.78562
Ce_contig63078	775	TF (SBP)	NW_019682861.1	nuclear	-	941357	957584	10-775	763	0.984516
Ce_contig70899	2164	TF (SBP)	NW_019677779.1	nuclear	-	320062	322760	683-2163	1476	0.68207
Ce_contig73618	803	TF (SBP)	NW_019676325.1	nuclear	+	142067	158035	54-803	747	0.930262
Ce_contig81653	2151	TF (SBP)	NW_019679346.1	nuclear	-	375928	378403	18-2149	2129	0.989772
Ce_contig15405	759	TF (SBP)	NW_019677239.1	nuclear	+	32918	34716	4-606	601	0.791831
Ce_contig19773	2057	TF (SBP)	NW_019675739.1	nuclear	-	464383	476144	11-1420	1407	0.684006
Ce_contig22087	3054	TF (SBP)	NW_019678877.1	nuclear	-	1621195	1624497	14-394; 401-1539; 1551-2078; 2081-2711; 2718-3044	3000	0.982318
Ce_contig50807	1317	TF (SBP)	NW_019681614.1	nuclear	-	219687	221371	5-876; 881-1297	1286	0.976462
Ce_contig69927	1156	TF (SBP)	NW_019682967.1	nuclear	-	1499612	1500582	178-373; 383-388; 393-998	804	0.695502
Ce_contig6604	1953	TF (SIG)	NW_019674470.1	nuclear	-	441084	444961	1-1808	1798	0.920635
Ce_contig23902	2342	TF (SIG)	NW_019674508.1	nuclear	+	1224802	1227661	1-1695	1688	0.720751
Ce_contig273	2326	TF (SIG)	NW_019675671.1	nuclear	+	1104777	1107020	301-2090	1785	0.767412
Ce_contig69474	3030	TF (SIG)	NW_019672709.1	nuclear	-	2318215	2319691	45-829	782	0.258086
Ce_contig85637	2089	TF (SIG)	NW_019682607.1	nuclear	+	4615186	4618958	31-2089	2050	0.981331
Ce_contig83808	1343	TF (SRS)	NW_019676703.1	nuclear	-	15677	19890	31-1161	1126	0.838421
Ce_contig6531	3467	TF (SRS)	NW_019674927.1	nuclear	+	1127595	1129027	1-886; 896-1424	1413	0.407557
Ce_contig65895	1900	TF (SRS)	NW_019680011.1	nuclear	-	1371513	1373446	1-1829	1827	0.961579
Ce_contig7206	2476	TF (STAT)	NW_019674205.1	nuclear	+	353531	358056	5-2356	2339	0.944669
Ce_contig4903	2211	TF (TALE)	NW_019677010.1	nuclear	+	3035707	3039110	18-2211	2188	0.989597
Ce_contig5640	2052	TF (TALE)	NW_019679071.1	nuclear	+	1242691	1255162	87-2044	1953	0.951754
Ce_contig9005	2021	TF (TALE)	NW_019680152.1	nuclear	-	326964	330434	77-1852	1769	0.875309
Ce_contig13228	1454	TF (TALE)	NW_019673737.1	nuclear	+	34693	55078	38-1407	1365	0.93879
Ce_contig13736	2167	TF (TALE)	NW_019675988.1	nuclear	-	88724	92620	1-1670	1666	0.768805
Ce_contig20641	3157	TF (TALE)	NW_019677482.1	nuclear	-	2456698	2461462	1-797; 802-2974	2965	0.939183
Ce_contig22113	2757	TF (TALE)	NW_019673703.1	nuclear	+	3011006	3015463	3-2739	2732	0.990932
Ce_contig38162	1704	TF (TALE)	NW_019680993.1	nuclear	+	2669245	2669681	229-560	330	0.193662
Ce_contig41558	2832	TF (TALE)	NW_019678747.1	nuclear	+	40206	46936	11-2781	2767	0.977048
Ce_contig43310	2099	TF (TALE)	NW_019676738.1	nuclear	-	820742	833169	215-1786	1565	0.745593
Ce_contig47257	1581	TF (TALE)	NW_019678046.1	nuclear	+	1092502	1095555	2-885; 919-1574	1535	0.970904
Ce_contig52836	2376	TF (TALE)	NW_019673018.1	nuclear	+	1407130	1408443	1-239; 260-304; 314-774; 780-1101	1063	0.447391
Ce_contig57677	1819	TF (TALE)	NW_019682908.1	nuclear	+	3475927	3479411	85-1556	1465	0.805388
Ce_contig61116	2841	TF (TALE)	NW_019675109.1	nuclear	+	1569796	1573241	200-1598	1393	0.49032
Ce_contig61310	2524	TF (TALE)	NW_019680706.1	nuclear	+	963621	967453	1-306; 316-2509	2494	0.988114
Ce_contig61328	1390	TF (TALE)	NW_019675787.1	nuclear	-	401313	408007	2-1243	1236	0.889209
Ce_contig64748	2632	TF (TALE)	NW_019678197.1	nuclear	+	729175	733044	238-2628	2387	0.906915
Ce_contig70656	1636	TF (TALE)	NW_019676738.1	nuclear	-	820742	833169	78-1346	1263	0.772005
Ce_contig71278	2760	TF (TALE)	NW_019683363.1	nuclear	-	223946	226974	170-2673	2498	0.905072
Ce_contig76143	2285	TF (TALE)	NW_019677217.1	nuclear	-	2205432	2208595	76-2254	2174	0.951422
Ce_contig85206	2883	TF (TALE)	NW_019683456.1	nuclear	+	1173778	1178097	9-2883	2870	0.995491
Ce_contig85607	2625	TF (TALE)	NW_019683059.1	nuclear	+	11911	18305	124-2623	2496	0.950857
Ce_contig7261	1696	TF (TCP)	NW_019677811.1	nuclear	+	1637463	1639783	1-365; 368-1558	1552	0.915094
Ce_contig7474	2081	TF (TCP)	NW_019674248.1	nuclear	+	140813	142816	2-120; 164-1731	1684	0.809226
Ce_contig13418	2253	TF (TCP)	NW_019676762.1	nuclear	-	3688301	3695936	1-1944; 1953-2111	2100	0.932091
Ce_contig18792	2904	TF (TCP)	NW_019682385.1	nuclear	-	131801	135259	17-295; 301-505; 509-908; 930-1551; 1565-1902	1831	0.63051
Ce_contig20954	3319	TF (TCP)	NW_019672184.1	nuclear	+	921515	926079	33-2483; 2486-3032; 3043-3130	3076	0.926785
Ce_contig30561	1801	TF (TCP)	NW_019682061.1	nuclear	-	524968	525662	901-1578	677	0.375902
Ce_contig33120	2654	TF (TCP)	NW_019680728.1	nuclear	-	319479	320976	1198-2652	1454	0.547852
Ce_contig37080	5008	TF (TCP)	NW_019680509.1	nuclear	-	238495	295156	1420-1496; 1504-1531; 1535-1540; 1642-1661; 1663-1672; 1678-1700; 1705-1773	221	0.0441294
Ce_contig38454	2260	TF (TCP)	NW_019677187.1	nuclear	+	676024	678036	167-2127	1959	0.866814
Ce_contig46876	1680	TF (TCP)	NW_019680271.1	nuclear	-	917261	918932	1-1671	1670	0.994048
Ce_contig47078	1393	TF (TCP)	NW_019680673.1	nuclear	-	3228419	3229816	1-1383	1382	0.992103
Ce_contig49086	1694	TF (TCP)	NW_019672689.1	nuclear	-	678652	680204	193-1693	1500	0.885478
Ce_contig50138	857	TF (TCP)	NW_019679162.1	nuclear	-	458015	458577	3-553	549	0.640607
Ce_contig53546	1843	TF (TCP)	NW_019673663.1	nuclear	+	586013	588546	1-993; 997-1045; 1052-1240; 1242-1437	1417	0.768855
Ce_contig62002	1583	TF (TCP)	NW_019677162.1	nuclear	-	1456738	1458181	113-1563	1450	0.915982
Ce_contig62377	1294	TF (TCP)	NW_019673802.1	nuclear	+	996798	998443	33-1255	1221	0.943586
Ce_contig63978	1500	TF (TCP)	NW_019680673.1	nuclear	-	3228608	3229534	730-1500	769	0.512667
Ce_contig72388	2243	TF (TCP)	NW_019678764.1	nuclear	-	2192439	2194763	22-2152	2129	0.949175
Ce_contig80770	1744	TF (TCP)	NW_019676032.1	nuclear	-	111257	113055	1-1712	1710	0.980505
Ce_contig82985	6129	TF (TCP)	NW_019677158.1	nuclear	+	3407436	3484512	38-715; 721-1038	992	0.161853
Ce_contig83252	5058	TF (TCP)	NW_019677901.1	nuclear	+	57630	89835	3928-4003; 4007-4018; 4020-4051; 4057-4081; 4089-4094	140	0.0276789
Ce_contig83646	1486	TF (TCP)	NW_019673724.1	nuclear	+	4629218	4630698	1-1486	1485	0.999327
Ce_contig83697	1881	TF (TCP)	NW_019683146.1	nuclear	+	2707255	2708962	2-1788	1786	0.949495
Ce_contig83788	1422	TF (TCP)	NW_019672689.1	nuclear	-	679110	679545	505-922	417	0.293249
Ce_contig84179	2967	TF (TCP)	NW_019679348.1	nuclear	-	5093541	5095469	1-1974	1973	0.664981
Ce_contig85485	1805	TF (TCP)	NW_019675589.1	nuclear	+	63827	67374	5-592; 610-1785	1757	0.973407
Ce_contig86324	1263	TF (TCP)	NW_019678981.1	nuclear	-	154471	155666	3-1124; 1144-1165	1142	0.904196
Ce_contig38455	2420	TF (TCP)	NW_019677887.1	nuclear	-	2024827	2027300	2-2413	2410	0.995868
Ce_contig68378	1551	TF (TCP)	NW_019677010.1	nuclear	-	1578164	1579859	1-1551	1549	0.998711
Ce_contig114	2128	TF (Trihelix)	NW_019679348.1	nuclear	-	9240161	9242748	806-2121	1314	0.617481
Ce_contig443	1896	TF (Trihelix)	NW_019674624.1	nuclear	+	535652	536353	598-1299	701	0.369726
Ce_contig445	1660	TF (Trihelix)	NW_019673970.1	nuclear	+	2598568	2600215	61-1638	1576	0.949398
Ce_contig1088	2118	TF (Trihelix)	NW_019676011.1	nuclear	-	528783	530290	424-754; 758-1922	1494	0.705382
Ce_contig2393	1449	TF (Trihelix)	NW_019683256.1	nuclear	+	3310706	3312360	150-1157; 1167-1442	1282	0.884748
Ce_contig4039	1879	TF (Trihelix)	NW_019674873.1	nuclear	+	2963366	2965121	107-1869	1762	0.937733
Ce_contig8150	1834	TF (Trihelix)	NW_019680283.1	nuclear	+	456286	461236	1-1388; 1414-1618	1585	0.864231
Ce_contig12761	2590	TF (Trihelix)	NW_019681755.1	nuclear	+	1921935	1925024	1-1455; 1481-2582	2553	0.985714
Ce_contig13623	2555	TF (Trihelix)	NW_019676484.1	nuclear	-	224912	225130	1-212	211	0.0825832
Ce_contig15924	2030	TF (Trihelix)	NW_019681416.1	nuclear	+	376886	378330	4-1479	1475	0.726601
Ce_contig18330	1652	TF (Trihelix)	NW_019673970.1	nuclear	-	618244	620736	1-1497; 1512-1628	1606	0.972155
Ce_contig18380	2022	TF (Trihelix)	NW_019678123.1	nuclear	+	5537586	5539102	121-1318; 1338-1674	1533	0.75816
Ce_contig18381	1930	TF (Trihelix)	NW_019678123.1	nuclear	+	5650228	5651859	169-1872	1703	0.882383
Ce_contig22365	2225	TF (Trihelix)	NW_019677972.1	nuclear	+	186098	187884	132-281; 285-309; 311-1150; 1153-1158; 1172-1188; 1195-1432; 1446-1457; 1467-1533	1346	0.604944
Ce_contig22834	1374	TF (Trihelix)	NW_019672105.1	nuclear	+	100301	101735	9-908; 942-1325	1281	0.932314
Ce_contig27262	1401	TF (Trihelix)	NW_019680673.1	nuclear	+	1101938	1104223	8-1391	1381	0.985724
Ce_contig28747	1710	TF (Trihelix)	NW_019680137.1	nuclear	-	1048170	1049534	1-1282	1280	0.748538
Ce_contig32745	3037	TF (Trihelix)	NW_019674616.1	nuclear	-	912177	914433	47-2331	2284	0.752058
Ce_contig34073	1096	TF (Trihelix)	NW_019683399.1	nuclear	+	146509	147735	1-771	769	0.701642
Ce_contig38783	1828	TF (Trihelix)	NW_019674616.1	nuclear	-	808273	812224	114-1817	1699	0.929431
Ce_contig43611	2255	TF (Trihelix)	NW_019678844.1	nuclear	-	1330114	1330331	209-391	182	0.0807095
Ce_contig43612	2367	TF (Trihelix)	NW_019678844.1	nuclear	-	1327079	1330331	138-602; 609-2209	2060	0.8703
Ce_contig45015	3005	TF (Trihelix)	NW_019679029.1	nuclear	+	489030	500722	231-2483; 2495-2804	2544	0.846589
Ce_contig46774	1835	TF (Trihelix)	NW_019679987.1	nuclear	+	989169	993298	17-1096; 1098-1383; 1392-1397; 1410-1801	1756	0.956948
Ce_contig48668	1719	TF (Trihelix)	NW_019679465.1	nuclear	+	1485201	1486234	393-1432	1039	0.604421
Ce_contig48762	1030	TF (Trihelix)	NW_019677923.1	nuclear	+	14978	16588	1-878	876	0.850485
Ce_contig59340	1669	TF (Trihelix)	NW_019679341.1	nuclear	+	3497210	3499534	7-1616	1608	0.963451
Ce_contig60238	1298	TF (Trihelix)	NW_019679921.1	nuclear	-	707439	709700	150-1268	1117	0.860555
Ce_contig60782	1736	TF (Trihelix)	NW_019674873.1	nuclear	+	2970661	2972183	41-1624	1583	0.911866
Ce_contig60845	2420	TF (Trihelix)	NW_019678786.1	nuclear	+	427886	454549	1421-1759; 1764-1780; 1785-1798; 1806-1824; 1848-1853	388	0.160331
Ce_contig62663	2188	TF (Trihelix)	NW_019674624.1	nuclear	+	574364	576709	23-1955	1927	0.880713
Ce_contig69747	2123	TF (Trihelix)	NW_019679987.1	nuclear	+	989275	992210	698-1671; 1673-1958	1254	0.590674
Ce_contig70378	1935	TF (Trihelix)	NW_019672063.1	nuclear	+	909118	909227	1-110	109	0.0563307
Ce_contig70419	1401	TF (Trihelix)	NW_019681435.1	nuclear	+	1967426	1968752	22-1332	1310	0.935046
Ce_contig73972	2560	TF (Trihelix)	NW_019674616.1	nuclear	-	912539	914451	13-1898	1885	0.736328
Ce_contig76441	2272	TF (Trihelix)	NW_019674616.1	nuclear	-	852067	854813	1-2271	2268	0.998239
Ce_contig82980	1495	TF (Trihelix)	NW_019681435.1	nuclear	-	1967204	1968669	33-1495	1462	0.977926
Ce_contig83262	1840	TF (Trihelix)	NW_019674017.1	nuclear	+	37364	39740	1-1798	1793	0.974457
Ce_contig86851	2202	TF (Trihelix)	NW_019678182.1	nuclear	+	778791	780600	430-2195	1764	0.80109
Ce_contig87099	2673	TF (Trihelix)	NW_019677921.1	nuclear	-	148248	151859	62-1890; 1894-2402	2335	0.87355
Ce_contig5392	1737	TF (Trihelix)	NW_019674624.1	nuclear	-	1210226	1212594	1-1737	1735	0.998849
Ce_contig12760	2842	TF (Trihelix)	NW_019677815.1	nuclear	+	88319	91075	1-2730	2728	0.959887
Ce_contig50104	1889	TF (Trihelix)	NW_019672404.1	nuclear	-	1628055	1629941	50-1685	1632	0.863949
Ce_contig69026	1306	TF (Trihelix)	NW_019674927.1	nuclear	-	1127085	1128367	22-1302	1280	0.980092
Ce_contig35248	2362	TF (VOZ)	NW_019682861.1	nuclear	-	115105	117676	117-1863; 1865-1982; 1987-2125	1998	0.845893
Ce_contig82407	1728	TF (VOZ)	NW_019680340.1	nuclear	+	61116	63435	193-1700	1504	0.87037
Ce_contig84885	1678	TF (VOZ)	NW_019676357.1	nuclear	-	1018233	1022735	37-204; 222-594; 621-694; 734-1388	1264	0.753278
Ce_contig2160	1120	TF (Whirly)	NW_019681834.1	nuclear	-	2104477	2106373	30-1057	1020	0.910714
Ce_contig33889	1702	TF (WOX)	NW_019677657.1	nuclear	-	72033	74955	1-1164	1161	0.682139
Ce_contig33890	1681	TF (WOX)	NW_019677657.1	nuclear	-	72033	74955	1-1143	1140	0.678168
Ce_contig49156	846	TF (WOX)	NW_019673681.1	nuclear	-	1832282	1833215	1-846	844	0.997636
Ce_contig69661	1839	TF (WOX)	NW_019677212.1	nuclear	+	3042184	3042609	17-433	416	0.22621
Ce_contig72900	1668	TF (WOX)	NW_019679917.1	nuclear	-	959236	961025	180-1384	1198	0.718225
Ce_contig180	2044	TF (WRKY)	NW_019673949.1	nuclear	-	493061	495038	1-1751; 1755-1773; 1784-1912	1896	0.927593
Ce_contig947	1605	TF (WRKY)	NW_019674017.1	nuclear	-	608575	611601	14-1420	1397	0.870405
Ce_contig1124	954	TF (WRKY)	NW_019677815.1	nuclear	+	1595935	1605382	1-756	753	0.789308
Ce_contig3488	1287	TF (WRKY)	NW_019681180.1	nuclear	-	280142	281627	1-1286	1283	0.996892
Ce_contig3673	1678	TF (WRKY)	NW_019679602.1	nuclear	-	767846	770846	26-1334	1304	0.777116
Ce_contig4076	2005	TF (WRKY)	NW_019672793.1	nuclear	+	569469	572451	1-1807	1803	0.899252
Ce_contig5692	1798	TF (WRKY)	NW_019677648.1	nuclear	-	1745936	1757585	421-598; 600-1189; 1205-1281	841	0.467742
Ce_contig6039	4072	TF (WRKY)	NW_019676827.1	nuclear	-	1785092	1789890	112-1230; 1240-3890	3762	0.92387
Ce_contig7026	2932	TF (WRKY)	NW_019680358.1	nuclear	-	1372146	1374985	611-1711; 1717-2815	2192	0.747613
Ce_contig7388	1969	TF (WRKY)	NW_019681319.1	nuclear	-	1189672	1191833	62-1398; 1400-1424; 1478-1888	1768	0.897918
Ce_contig8759	646	TF (WRKY)	NW_019681561.1	nuclear	-	2161113	2162090	10-646	635	0.982972
Ce_contig9846	1336	TF (WRKY)	NW_019676649.1	nuclear	+	1021167	1022585	1-1316	1313	0.982784
Ce_contig12154	904	TF (WRKY)	NW_019679867.1	nuclear	-	1391460	1395048	2-901	897	0.992257
Ce_contig13365	1595	TF (WRKY)	NW_019677648.1	nuclear	+	1743644	1747158	42-841; 867-1588	1515	0.949843
Ce_contig14758	1808	TF (WRKY)	NW_019680137.1	nuclear	-	4223455	4226101	39-1203; 1209-1367; 1404-1610	1524	0.84292
Ce_contig14951	1742	TF (WRKY)	NW_019683202.1	nuclear	+	29749	31496	271-719; 727-733; 778-1058	733	0.420781
Ce_contig16222	1076	TF (WRKY)	NW_019678123.1	nuclear	-	6005269	6009773	19-434; 451-1075	1037	0.963755
Ce_contig18161	1960	TF (WRKY)	NW_019677629.1	nuclear	-	2052302	2055141	1-218; 222-329; 332-1798	1787	0.911735
Ce_contig18162	2059	TF (WRKY)	NW_019677629.1	nuclear	-	2052302	2055192	1-269; 273-380; 383-1897	1886	0.915979
Ce_contig18487	1312	TF (WRKY)	NW_019672624.1	nuclear	+	4534171	4536171	26-1308	1280	0.97561
Ce_contig19290	4459	TF (WRKY)	NW_019674625.1	nuclear	-	487054	494608	1-4414	4401	0.986993
Ce_contig21795	3009	TF (WRKY)	NW_019680358.1	nuclear	-	1373742	1373916	1297-1471	174	0.0578265
Ce_contig21803	1756	TF (WRKY)	NW_019672500.1	nuclear	-	3457999	3459626	213-1591	1375	0.78303
Ce_contig21954	4268	TF (WRKY)	NW_019672890.1	nuclear	+	285311	290588	23-4071	4044	0.947516
Ce_contig23430	1275	TF (WRKY)	NW_019680706.1	nuclear	+	1373990	1375624	26-1272	1244	0.975686
Ce_contig24134	1693	TF (WRKY)	NW_019675877.1	nuclear	-	560493	560992	1050-1333	281	0.165978
Ce_contig24347	1435	TF (WRKY)	NW_019675795.1	nuclear	-	241644	243172	29-1132	1101	0.767247
Ce_contig26755	1795	TF (WRKY)	NW_019672186.1	nuclear	-	1141501	1142557	968-1792	822	0.457939
Ce_contig27558	1438	TF (WRKY)	NW_019672423.1	nuclear	+	1852487	1854771	1-36; 49-902	886	0.616134
Ce_contig28487	1272	TF (WRKY)	NW_019680538.1	nuclear	-	2682659	2684968	72-1254	1180	0.927673
Ce_contig30755	1863	TF (WRKY)	NW_019675877.1	nuclear	-	560174	562249	15-1855	1837	0.986044
Ce_contig31432	2349	TF (WRKY)	NW_019672887.1	nuclear	+	2106918	2110079	549-2061; 2063-2199	1636	0.696467
Ce_contig32709	3130	TF (WRKY)	NW_019680206.1	nuclear	+	1590037	1592788	1-1077; 1104-1540	1507	0.48147
Ce_contig33086	1553	TF (WRKY)	NW_019672955.1	nuclear	+	122378	124145	7-1037	1028	0.661945
Ce_contig43427	4551	TF (WRKY)	NW_019681992.1	nuclear	+	603072	614823	3-284; 302-2654; 2698-4065; 4073-4116; 4133-4170; 4177-4489	4371	0.960448
Ce_contig43429	4331	TF (WRKY)	NW_019675285.1	nuclear	+	165366	172736	1-2685; 2708-3675; 3691-4093	4032	0.930963
Ce_contig46788	1566	TF (WRKY)	NW_019675671.1	nuclear	+	684514	686302	1-1560	1557	0.994253
Ce_contig47310	1989	TF (WRKY)	NW_019675023.1	nuclear	-	2206610	2208901	1-1830	1825	0.917547
Ce_contig47328	1512	TF (WRKY)	NW_019674625.1	nuclear	-	693493	701775	1-1479	1476	0.97619
Ce_contig47955	1881	TF (WRKY)	NW_019674564.1	nuclear	+	618590	620373	1-210; 224-1525; 1536-1748	1722	0.91547
Ce_contig48135	1975	TF (WRKY)	NW_019674564.1	nuclear	+	366249	369677	1-1964	1959	0.991899
Ce_contig48904	1877	TF (WRKY)	NW_019681808.1	nuclear	+	2918368	2919627	730-1870	1139	0.606819
Ce_contig49006	1695	TF (WRKY)	NW_019676358.1	nuclear	-	372430	374479	573-1028; 1043-1371	780	0.460177
Ce_contig52248	2538	TF (WRKY)	NW_019681779.1	nuclear	-	724985	726188	7-936	926	0.364854
Ce_contig52539	2117	TF (WRKY)	NW_019678368.1	nuclear	-	825670	827644	626-2117	1487	0.702409
Ce_contig53294	1373	TF (WRKY)	NW_019677106.1	nuclear	+	5505820	5506973	470-576; 583-1054; 1059-1299	815	0.593591
Ce_contig53843	1767	TF (WRKY)	NW_019673535.1	nuclear	-	3489370	3489530	5-176	171	0.0967742
Ce_contig55200	3516	TF (WRKY)	NW_019675028.1	nuclear	-	504860	510332	1587-3512	1913	0.544084
Ce_contig56517	1285	TF (WRKY)	NW_019678354.1	nuclear	-	467866	467970	1-105	104	0.0809339
Ce_contig60019	1585	TF (WRKY)	NW_019682711.1	nuclear	+	711175	713185	42-1585	1541	0.97224
Ce_contig62159	1345	TF (WRKY)	NW_019675032.1	nuclear	-	227665	229512	25-1345	1318	0.979926
Ce_contig66606	1215	TF (WRKY)	NW_019681142.1	nuclear	-	172444	174021	1-77; 83-90; 120-1125	1086	0.893827
Ce_contig66688	3694	TF (WRKY)	NW_019675285.1	nuclear	+	166526	172639	8-510; 556-557; 576-715; 745-2281; 2304-3271; 3287-3592	3432	0.929074
Ce_contig66711	1903	TF (WRKY)	NW_019682134.1	nuclear	+	3720021	3722028	321-1873	1548	0.813452
Ce_contig72527	2771	TF (WRKY)	NW_019679348.1	nuclear	+	1242981	1245452	1-1365	1362	0.491519
Ce_contig72640	1452	TF (WRKY)	NW_019678766.1	nuclear	-	645312	646808	9-470; 503-1129	1083	0.745868
Ce_contig72926	1807	TF (WRKY)	NW_019682406.1	nuclear	-	1246257	1248217	20-672; 750-755; 770-1751	1634	0.904261
Ce_contig73078	961	TF (WRKY)	NW_019677217.1	nuclear	-	268264	269523	3-125; 135-815	800	0.832466
Ce_contig75830	798	TF (WRKY)	NW_019677779.1	nuclear	-	815992	817576	1-778	775	0.971178
Ce_contig76692	1451	TF (WRKY)	NW_019677029.1	nuclear	-	1257674	1266864	7-519; 536-1143; 1155-1326	1287	0.886975
Ce_contig80236	1077	TF (WRKY)	NW_019672186.1	nuclear	-	1141488	1143457	1-1062	1058	0.982358
Ce_contig81628	1192	TF (WRKY)	NW_019676738.1	nuclear	-	4543622	4545453	141-1076	933	0.782718
Ce_contig81828	1949	TF (WRKY)	NW_019677708.1	nuclear	-	3852704	3854997	1-1937	1931	0.990764
Ce_contig81956	975	TF (WRKY)	NW_019680121.1	nuclear	+	1264063	1265050	1-807	804	0.824615
Ce_contig83208	1642	TF (WRKY)	NW_019674590.1	nuclear	+	272382	274803	43-769; 786-1642	1580	0.962241
Ce_contig83715	4059	TF (WRKY)	NW_019674550.1	nuclear	+	855508	860608	149-326; 328-374; 380-3911	3748	0.92338
Ce_contig86426	2006	TF (WRKY)	NW_019679505.1	nuclear	+	395859	398339	2-1982	1978	0.986042
Ce_contig86592	1515	TF (WRKY)	NW_019672583.1	nuclear	+	451070	452926	83-1500	1414	0.933333
Ce_contig10938	714	TF (WRKY)	NW_019680431.1	nuclear	+	1590007	1596025	1-412	410	0.57423
Ce_contig11720	1387	TF (WRKY)	NW_019672972.1	nuclear	+	165761	167006	1-1119	1117	0.805335
Ce_contig17384	1573	TF (WRKY)	NW_019681834.1	nuclear	-	1772195	1774604	2-1562	1557	0.989828
Ce_contig17385	1931	TF (WRKY)	NW_019682140.1	nuclear	-	65246	68340	1-1931	1927	0.997929
Ce_contig21822	2837	TF (WRKY)	NW_019677029.1	nuclear	-	1263547	1264449	1993-2684	690	0.243215
Ce_contig30944	1707	TF (WRKY)	NW_019680827.1	nuclear	-	2725362	2727869	1-1703	1701	0.996485
Ce_contig55252	1632	TF (WRKY)	NW_019677284.1	nuclear	-	276367	279035	9-1623	1610	0.98652
Ce_contig86634	1540	TF (WRKY)	NW_019683048.1	nuclear	+	244127	245049	592-1155	560	0.363636
Ce_contig14493	1547	TF (YABBY)	NW_019679531.1	nuclear	-	516382	520942	26-1503	1471	0.950873
Ce_contig17646	866	TF (YABBY)	NW_019672201.1	nuclear	-	648786	652177	1-513	508	0.586605
Ce_contig22493	-	TF (YABBY)	-	-	-	-	-	-	-	-
Ce_contig51694	2273	TF (YABBY)	NW_019676438.1	nuclear	+	500126	504917	1-1443	1435	0.631324
Ce_contig74043	1092	TF (YABBY)	NW_019678689.1	nuclear	+	2154627	2158419	6-1068	1056	0.967033
Ce_contig77358	1093	TF (YABBY)	NW_019676656.1	nuclear	+	601555	609490	2-1011	1004	0.918573
Ce_contig32381	1397	TF (ZF-HD)	NW_019683440.1	nuclear	-	2630166	2632097	12-1121	1108	0.793128
Ce_contig48280	706	TF (ZF-HD)	NW_019678700.1	nuclear	-	2852529	2853236	1-694	693	0.981586
Ce_contig50072	566	TF (ZF-HD)	NW_019680523.1	nuclear	-	1879532	1880100	4-564	560	0.989399
Ce_contig67612	1620	TF (ZF-HD)	NW_019680523.1	nuclear	-	457457	459035	4-1532	1528	0.94321
Ce_contig70801	1243	TF (ZF-HD)	NW_019673078.1	nuclear	+	245822	247082	19-1243	1223	0.98391
Ce_contig80739	1487	TF (ZF-HD)	NW_019678981.1	nuclear	-	283637	284724	363-1460	1097	0.737727
Ce_contig81190	1513	TF (ZF-HD)	NW_019674703.1	nuclear	-	2125428	2126823	54-1462	1408	0.930601
Ce_contig84410	1214	TF (ZF-HD)	NW_019683440.1	nuclear	-	2630186	2632028	32-1049	1016	0.836903
Ce_contig11417	2437	TF (PRR)	NW_019674009.1	nuclear	-	698379	701404	7-1736; 1745-2259	2237	0.917932
Ce_contig17184	2104	TF (PRR)	NW_019677162.1	nuclear	-	366056	369367	19-1498	1475	0.701046
Ce_contig28729	1879	TF (PRR)	NW_019681100.1	nuclear	-	1302981	1305979	1-1879	1871	0.995742
Ce_contig28954	2966	TF (PRR)	NW_019677106.1	nuclear	+	5499375	5503085	1-1872; 1906-2114; 2126-2170; 2185-2190; 2211-2783	2692	0.90762
Ce_contig57649	1688	TF (others)	NW_019676226.1	nuclear	-	806635	809426	1-1303; 1307-1571	1562	0.925355
Ce_contig50038	2986	TF (others)	NW_019674131.1	nuclear	+	66018	72100	34-2605	2563	0.858339
Ce_contig46931	2742	TF (others)	NW_019674508.1	nuclear	-	1112572	1116671	91-2182; 2189-2664	2561	0.93399
Ce_contig85493	1433	TF (others)	NW_019682342.1	nuclear	+	1044629	1045840	441-589; 623-1405	930	0.648988
Ce_contig311	919	TF (others)	NW_019679921.1	nuclear	-	1909637	1911108	41-805	762	0.829162
Ce_contig84308	1760	TF (others)	NW_019673296.1	nuclear	-	1724461	1728048	68-1236; 1277-1328; 1333-1452; 1475-1541	1403	0.797159
Ce_contig72847	1623	TF (.)	NW_019675028.1	nuclear	-	186967	228892	250-1245; 1250-1599	1340	0.825632
Ce_contig19356	3357	TF (others)	NW_019680193.1	nuclear	+	2280216	2284576	96-2380; 2391-2641; 2663-3221	3087	0.919571
Ce_contig82438	1985	TF (.)	NW_019673960.1	nuclear	+	55119	58005	28-127; 131-147; 169-174; 198-204; 209-607; 613-893; 896-913; 921-926; 934-1930	1816	0.914861
Ce_contig83491	2662	PHOTO	NW_019675059.1	nuclear	+	588708	592596	180-2654	2461	0.924493
Ce_contig25741	2665	PHOTO	NW_019680121.1	nuclear	+	1624891	1629008	1-700; 702-1328; 1340-2604	2585	0.969981
Ce_contig5717	1184	PHOTO	NW_019682184.1	nuclear	-	1741334	1743328	73-1030	954	0.805743
Ce_contig80693	1481	PHOTO	NW_019675719.1	nuclear	+	814764	816768	7-1266	1255	0.8474
Ce_contig86752	1511	PHOTO	NW_019678137.1	nuclear	+	775516	779280	52-1507	1451	0.960291
Ce_contig50530	1624	PHOTO	NW_019681808.1	nuclear	-	3931946	3933373	22-1437	1415	0.871305
Ce_contig51614	1379	PHOTO	NW_019677985.1	nuclear	+	440010	440903	10-320	308	0.22335
Ce_contig13367	1320	PHOTO	NW_019679327.1	nuclear	-	363962	365808	4-1248	1238	0.937879
Ce_contig24819	2460	PHOTO	NW_019679128.1	nuclear	+	580110	583390	38-1367; 1377-2260	2204	0.895935
Ce_contig27674	1508	PHOTO	NW_019679987.1	nuclear	+	371399	373111	1-1061	1054	0.698939
Ce_contig29831	2386	PHOTO	NW_019678805.1	nuclear	-	885135	889885	1-2235	2222	0.931266
Ce_contig46368	1197	PHOTO	NW_019676572.1	nuclear	+	1118118	1119325	1-1018	1015	0.847953
Ce_contig46456	981	PHOTO	NW_019676962.1	nuclear	+	299441	300377	9-973	964	0.982671
Ce_contig46513	951	PHOTO	NW_019672201.1	nuclear	-	1567468	1570568	29-905	873	0.917981
Ce_contig46666	1570	PHOTO	NW_019673891.1	nuclear	-	829388	833489	3-1535	1525	0.971338
Ce_contig46887	1241	PHOTO	NW_019674611.1	nuclear	-	316141	317109	46-772; 778-976	924	0.744561
Ce_contig60342	1618	PHOTO	NW_019677921.1	nuclear	-	1003773	1005685	20-950; 957-1293	1264	0.781211
Ce_contig70580	1952	PHOTO	NW_019681778.1	nuclear	-	26054	27947	41-863; 875-1376; 1382-1951	1892	0.969262
Ce_contig70639	1010	PHOTO	NW_019682893.1	nuclear	+	1032962	1036042	3-94; 97-854	843	0.834653
Ce_contig83085	1493	PHOTO	NW_019676795.1	nuclear	-	1080331	1081683	109-1457	1348	0.90288
Ce_contig84400	1880	PHOTO	NW_019683313.1	nuclear	-	39195	41764	1-1846	1840	0.978723
Ce_contig86641	1672	PHOTO	NW_019674226.1	nuclear	+	26656	29673	1-1653	1645	0.983852
Ce_contig84594	1534	PHOTO	NW_019680861.1	nuclear	-	555708	557796	33-1534	1498	0.976532
Ce_contig20378	1877	PHOTO	NW_019682322.1	nuclear	-	1208962	1211688	1-1066; 1095-1127	1091	0.581247
Ce_contig69167	4226	PHOTO	NW_019679049.1	nuclear	+	2598378	2602888	109-4082	3970	0.939423
Ce_contig73415	1931	PHOTO	NW_019672624.1	nuclear	-	1025979	1027058	838-1919	1081	0.559814
Ce_contig76878	1784	PHOTO	NW_019675592.1	nuclear	+	911383	913055	77-1747	1670	0.936099
Ce_contig85589	1245	PHOTO	NW_019682315.1	nuclear	+	30005	32875	18-248; 256-1245	1211	0.972691
Ce_contig45906	719	PHOTO	NW_019679561.1	nuclear	-	279880	280596	12-701	689	0.958275
Ce_contig83360	1023	PHOTO	NW_019674705.1	nuclear	+	1479506	1480261	109-860	751	0.734115
Ce_contig53869	1946	PHOTO	NW_019674116.1	nuclear	+	1600977	1601949	51-458	405	0.208119
Ce_contig83917	1529	PHOTO	NW_019677145.1	nuclear	-	372524	375881	3-1433	1420	0.928712
Ce_contig5246	2181	PHOTO	NW_019672725.1	nuclear	-	860256	863194	1-2114	2105	0.965154
Ce_contig84196	1584	PHOTO	NW_019681755.1	nuclear	+	869074	872690	16-1345	1318	0.832071
Ce_contig46420	1548	PHOTO	NW_019677985.1	nuclear	+	432450	435645	3-1536	1526	0.985788
Ce_contig6065	2629	PHOTO	NW_019672754.1	nuclear	+	1364790	1368945	2-1888	1867	0.710156
Ce_contig13783	2024	PHOTO	NW_019679348.1	nuclear	+	4773800	4775756	97-1061	957	0.472826
Ce_contig50531	2872	PHOTO	NW_019677158.1	nuclear	-	1247316	1250729	4-2522	2512	0.874652
Ce_contig82958	2136	PHOTO	NW_019680959.1	nuclear	-	565150	568665	1-2106	2096	0.981273
Ce_contig46090	895	PHOTO	NW_019679663.1	nuclear	+	626216	626925	1-713	712	0.795531
Ce_contig85668	769	PHOTO	NW_019679663.1	nuclear	+	877218	877801	1-577	576	0.749025
Ce_contig81824	2106	PHOTO	NW_019677853.1	nuclear	+	1870375	1873362	32-2065	2026	0.962013
Ce_contig66437	2053	PHOTO	NW_019679128.1	nuclear	+	632751	634746	4-840	828	0.403312
Ce_contig21120	2703	PHOTO	NW_019674277.1	nuclear	-	77908	83483	6-2694	2679	0.991121
Ce_contig81067	2073	PHOTO	NW_019672052.1	nuclear	+	1266916	1268564	376-1193; 1216-1935	1535	0.740473
Ce_contig46240	958	PHOTO	NW_019672052.1	nuclear	-	1276880	1277643	17-788	771	0.804802
Ce_contig83362	3357	PHOTO	NW_019681480.1	nuclear	-	1216935	1224508	1-3357	3346	0.996723
Ce_contig81736	2093	PHOTO	NW_019677037.1	nuclear	-	1984033	1986457	1-268; 272-2058	2049	0.978978
Ce_contig83401	2123	PHOTO	NW_019681275.1	nuclear	+	120540	124176	26-1726; 1767-1814	1731	0.815356
Ce_contig84485	1654	PHOTO	NW_019680673.1	nuclear	+	3413503	3415609	66-1645	1575	0.952237
Ce_contig87009	1833	PHOTO	NW_019678118.1	nuclear	-	2528632	2531477	1-1566	1556	0.848882
Ce_contig62422	1345	PHOTO	NW_019674879.1	nuclear	+	210624	212211	72-1333	1257	0.934572
Ce_contig80905	1767	PHOTO	NW_019676409.1	nuclear	-	2724068	2726217	11-1542	1527	0.864177
Ce_contig46374	1658	PHOTO	NW_019680271.1	nuclear	+	2449986	2453406	1-1561	1552	0.936068
Ce_contig73048	1404	PHOTO	NW_019672095.1	nuclear	-	1101093	1102614	3-1152	1146	0.816239
Ce_contig83358	1192	PHOTO	NW_019682238.1	nuclear	+	134162	137489	85-1165	1076	0.902685
Ce_contig34976	4139	PHOTO	NW_019676438.1	nuclear	+	1563275	1572007	3-259; 273-317; 328-3640	3595	0.868567
Ce_contig68907	2888	PHOTO	NW_019676041.1	nuclear	-	390886	396073	19-328; 334-1876; 1878-2745	2703	0.935942
Ce_contig55703	1900	PHOTO	NW_019672887.1	nuclear	+	4684279	4687139	397-1860	1454	0.765263
Ce_contig85761	1067	PHOTO	NW_019678557.1	nuclear	-	793012	794397	41-203; 214-1065	1010	0.946579
Ce_contig292	2256	PHOTO	NW_019675592.1	nuclear	+	123904	125113	1-1099	1096	0.485816
Ce_contig18225	1079	PHOTO	NW_019680417.1	nuclear	+	239543	241388	92-939	842	0.780352
Ce_contig84721	1282	PHOTO	NW_019682620.1	nuclear	-	597956	599998	28-161; 170-190; 194-1282	1237	0.964899
Ce_contig69159	1168	PHOTO	NW_019675032.1	nuclear	+	20185	21064	40-912	872	0.746575
Ce_contig83159	1666	PHOTO	NW_019683048.1	nuclear	+	165586	166569	640-1557	916	0.54982
Ce_contig56793	1286	PHOTO	NW_019674314.1	nuclear	+	4037	5352	9-1142	1131	0.879471
Ce_contig76216	2733	PHOTO	NW_019679921.1	nuclear	+	926702	928340	48-941	890	0.325649
Ce_contig32948	1327	PHOTO	NW_019681931.1	nuclear	+	773960	775284	21-1244	1222	0.920874
Ce_contig53934	2095	PHOTO	NW_019676827.1	nuclear	-	2302772	2304088	109-908	794	0.378998
Ce_contig75081	1298	PHOTO	NW_019673148.1	nuclear	+	1068715	1069887	1-111; 125-1035	1019	0.785054
Ce_contig46229	1148	PHOTO	NW_019676011.1	nuclear	+	327193	328885	1-1009	1006	0.876307
Ce_contig1120	1762	PHOTO	NW_019677932.1	nuclear	-	68738	71976	29-1466	1429	0.81101
Ce_contig46474	1490	PHOTO	NW_019672184.1	nuclear	+	3430626	3434288	1-1249	1237	0.830201
Ce_contig78751	865	PHOTO	NW_019678118.1	nuclear	-	832159	836775	1-865	860	0.99422
Ce_contig46914	1833	PHOTO	NW_019673620.1	nuclear	+	944620	947944	4-1697	1689	0.92144
Ce_contig47637	1278	PHOTO	NW_019674383.1	nuclear	-	1354269	1356175	31-1204	1171	0.916275
Ce_contig49565	1457	PHOTO	NW_019674383.1	nuclear	-	1333147	1333674	1-540	539	0.369938
Ce_contig38514	2871	PHOTO	NW_019677210.1	nuclear	-	29039	30571	1339-2871	1532	0.533612
Ce_contig42063	1090	PHOTO	NW_019678055.1	nuclear	-	12861	16630	1-910	907	0.83211
Ce_contig2634	1100	PHOTO	NW_019679841.1	nuclear	-	280668	283570	2-818	815	0.740909
Ce_contig83384	1171	PHOTO	NW_019682621.1	nuclear	-	1168663	1169684	76-1082	1006	0.859095
Ce_contig83613	1085	PHOTO	NW_019676683.1	nuclear	-	2042648	2044230	177-675; 678-683; 688-775; 800-1044	833	0.767742
Ce_contig19933	2119	PHOTO	NW_019681142.1	nuclear	-	423266	426035	22-1702	1671	0.78858
Ce_contig9465	1986	PHOTO	NW_019674377.1	nuclear	-	1019736	1020428	168-876	708	0.356495
Ce_contig107	1258	PHOTO	NW_019672549.1	nuclear	+	313430	316537	10-1088	1076	0.855326
Ce_contig54610	1769	PHOTO	NW_019683440.1	nuclear	+	470620	474481	1-1769	1759	0.994347
Ce_contig37126	10579	PHOTO	NC_007578.1	chloroplastic	+	59418	70013	1-10579	10578	0.999905
Ce_contig45903	1261	PHOTO	NW_019682997.1	nuclear	-	1490784	1492854	54-862; 865-1010	949	0.752577
Ce_contig34405	942	PHOTO	NW_019680471.1	nuclear	-	1007450	1008810	2-701	695	0.737792
Ce_contig84053	2296	PHOTO	NW_019672063.1	nuclear	-	1359203	1363709	73-295; 313-2199; 2208-2252	2136	0.930314
Ce_contig82814	2089	PHOTO	NW_019675405.1	nuclear	-	710030	714988	69-2089	2005	0.959789
Ce_contig46405	819	PHOTO	NW_019680641.1	nuclear	-	970184	971085	6-757	750	0.915751
Ce_contig22391	1387	PHOTO	NW_019672098.1	nuclear	+	617614	620110	1-1380	1370	0.987743
Ce_contig13510	3906	PHOTO	NW_019676226.1	nuclear	+	990238	994751	159-3674; 3698-3810; 3829-3868	3663	0.937788
Ce_contig24589	5330	PHOTO	NW_019683201.1	nuclear	-	3503198	3510329	6-5156	5127	0.961914
Ce_contig16039	1711	PHOTO	NW_019676790.1	nuclear	-	652106	654568	12-1696	1679	0.981297
Ce_contig2716	941	PHOTO	NW_019673573.1	nuclear	-	1904307	1905570	26-181; 211-882	821	0.872476
Ce_contig66760	1238	PHOTO	NW_019680537.1	nuclear	-	506241	508080	7-402	394	0.318255
Ce_contig1145	917	PHOTO	NW_019674376.1	nuclear	+	27438	28738	16-879	861	0.938931
Ce_contig46396	1837	PHOTO	NW_019676761.1	nuclear	+	4866502	4868449	23-1484	1456	0.792597
Ce_contig18167	3293	PHOTO	NW_019672258.1	nuclear	-	1075544	1081452	20-2993; 3014-3103; 3109-3224	3168	0.962041
Ce_contig82883	3426	PHOTO	NW_019675731.1	nuclear	+	965821	972186	114-3426	3295	0.961763
Ce_contig83754	1109	PHOTO	NW_019681304.1	nuclear	-	1102641	1103861	23-913	888	0.800721
Ce_contig75193	930	PHOTO	NW_019679413.1	nuclear	-	277961	278776	155-765	608	0.653763
Ce_contig85573	1100	PHOTO	NW_019681947.1	nuclear	-	1053026	1054441	45-1051	1004	0.912727
Ce_contig3550	1235	PHOTO	NW_019680318.1	nuclear	-	1956603	1957893	119-1080	959	0.776518
Ce_contig6710	3483	PHOTO	NW_019676998.1	nuclear	+	394378	430703	1-3394	3373	0.968418
Ce_contig46574	1205	PHOTO	NW_019673830.1	nuclear	+	454889	456882	1-105; 107-715; 720-1039	1027	0.852282
Ce_contig48450	1001	PHOTO	NW_019673802.1	nuclear	-	1275841	1276419	421-990	569	0.568432
Ce_contig84161	1755	PHOTO	NW_019679987.1	nuclear	+	276898	279080	60-1685; 1695-1755	1681	0.957835
Ce_contig47140	1045	PHOTO	NW_019681039.1	nuclear	+	273013	274609	1-872	866	0.828708
Ce_contig84358	1237	PHOTO	NW_019674178.1	nuclear	+	348478	349602	287-1213	924	0.746968
Ce_contig83287	6709	PHOTO	NC_007578.1	chloroplastic	-	36419	43097	1-6686	6685	0.996423
Ce_contig8116	980	PHOTO	NW_019673045.1	nuclear	-	1218397	1219256	1-873	872	0.889796
Ce_contig7964	1332	PHOTO	NW_019672650.1	nuclear	+	3067219	3068402	1-721	718	0.539039
Ce_contig71870	1135	PHOTO	NW_019681188.1	nuclear	+	440815	441395	32-619	587	0.517181
Ce_contig19492	768	PHOTO	NW_019672184.1	nuclear	+	149515	150427	1-64; 73-619	607	0.790365
Ce_contig45918	791	PHOTO	NW_019679348.1	nuclear	+	8786813	8788487	1-700	697	0.881163
Ce_contig45914	1095	PHOTO	NW_019677492.1	nuclear	-	16422	17596	63-1030	965	0.881279
Ce_contig59600	1577	PHOTO	NW_019674170.1	nuclear	-	1446289	1447224	3-688	683	0.433101
Ce_contig45909	936	PHOTO	NW_019674176.1	nuclear	-	847159	848869	11-769	755	0.806624
Ce_contig73731	1088	PHOTO	NW_019676761.1	nuclear	+	4601819	4602489	2-680	678	0.623162
Ce_contig83575	1063	PHOTO	NW_019673588.1	nuclear	+	1271261	1272482	206-839	631	0.593603
Ce_contig37130	3234	PHOTO	NC_007578.1	chloroplastic	-	1070	1650	1-581	580	0.179344
Ce_contig56578	1975	PHOTO	NW_019678381.1	nuclear	+	1134836	1135784	892-1748	855	0.432911
Ce_contig84153	1399	PHOTO	NW_019680271.1	nuclear	+	1907435	1909052	1-1394	1390	0.993567
Ce_contig45899	1214	PHOTO	NW_019673625.1	nuclear	-	51008	52274	6-923	915	0.753707
Ce_contig59415	1247	PHOTO	NW_019680358.1	nuclear	+	1682649	1682958	435-577; 597-654	199	0.159583
Ce_contig84240	1262	PHOTO	NW_019683363.1	nuclear	+	710765	712584	165-1262	1094	0.866878
Ce_contig85996	776	PHOTO	NW_019682607.1	nuclear	-	1155256	1155981	8-735	727	0.936856
Ce_contig59506	1123	PHOTO	NW_019676828.1	nuclear	-	339172	340182	13-514	500	0.445236
Ce_contig45917	709	PHOTO	NW_019672135.1	nuclear	-	1546153	1546854	1-693	692	0.976023
Ce_contig27171	1199	PHOTO	NW_019677162.1	nuclear	-	1732400	1734860	7-331; 344-1062	1038	0.865721
Ce_contig3926	1510	PHOTO	NW_019680557.1	nuclear	-	556247	558569	417-1014	595	0.39404
Ce_contig46356	1265	PHOTO	NW_019674203.1	nuclear	+	2438689	2439752	1-1055	1054	0.833202
Ce_contig83439	3648	PHOTO	NW_019677966.1	nuclear	-	42948	51565	61-3179; 3205-3272	3163	0.86705
Ce_contig84149	2618	PHOTO	NW_019678120.1	nuclear	-	1231610	1235241	2-2537	2530	0.966387
Ce_contig39513	4147	PHOTO	NW_019678137.1	nuclear	-	562620	569803	1440-2394; 2412-2530; 2532-4062	2583	0.62286
Ce_contig56399	1060	PHOTO	NW_019677658.1	nuclear	-	1516683	1517565	218-1030	811	0.765094
Ce_contig46756	2005	PHOTO	NW_019674205.1	nuclear	+	358938	361819	2-1981	1974	0.984539
Ce_contig3210	2198	PHOTO	NW_019673331.1	nuclear	-	933638	937570	59-175; 189-2111	2029	0.923112
Ce_contig72380	1546	PHOTO	NW_019679921.1	nuclear	+	1201449	1203927	12-240; 246-1459	1432	0.926261
Ce_contig46051	1476	PHOTO	NW_019676761.1	nuclear	-	3124955	3126924	87-1468	1377	0.932927
Ce_contig6822	1538	PHOTO	NW_019679009.1	nuclear	+	242209	244807	2-1372	1362	0.885566
Ce_contig45996	2864	PHOTO	NW_019678446.1	nuclear	+	177952	182267	1-2805	2798	0.976955
Ce_contig68061	1446	PHOTO	NW_019679829.1	nuclear	+	1111764	1114752	105-1181	1074	0.742739
Ce_contig2183	2152	PHOTO	NW_019673949.1	nuclear	+	502285	506452	3-1654; 1679-1736; 1753-1846	1792	0.832714
Ce_contig46011	2442	PHOTO	NW_019673620.1	nuclear	+	764592	768372	2-1278; 1283-2333	2323	0.951269
Ce_contig76082	1253	PHOTO	NW_019682479.1	nuclear	-	1805639	1807319	1-1145	1140	0.909816
Ce_contig31112	934	PHOTO	NW_019672685.1	nuclear	+	180973	182710	17-934	908	0.972163
Ce_contig20167	2003	PHOTO	NW_019672698.1	nuclear	-	1162224	1167176	10-809; 814-1756	1736	0.8667
Ce_contig27156	1716	Flavonoid	NW_019677005.1	nuclear	-	59104	61748	158-1525	1366	0.796037
Ce_contig5569	1643	Flavonoid	NW_019680565.1	nuclear	-	751049	752430	189-1566	1377	0.838101
Ce_contig12071	1438	Flavonoid	NW_019677853.1	nuclear	+	2189437	2195749	90-1171	1079	0.750348
Ce_contig8124	1531	Flavonoid	NW_019675146.1	nuclear	+	245404	246756	93-1439	1346	0.879164
Ce_contig50742	1403	Flavonoid	NW_019672689.1	nuclear	+	1462664	1485174	3-486; 489-788; 791-1122	1104	0.786885
Ce_contig76718	1450	Flavonoid	NW_019672507.1	nuclear	-	269302	270572	210-289; 313-1367	1132	0.78069
Ce_contig81970	3258	Flavonoid	NW_019677169.1	nuclear	+	89493	92392	222-2200; 2214-3004	2767	0.849294
Ce_contig83846	916	Flavonoid	NW_019682944.1	nuclear	+	2090913	2095948	150-869	716	0.781659
Ce_contig85758	1496	Flavonoid	NW_019672574.1	nuclear	+	84473	86133	20-1488	1467	0.980615
Ce_contig16748	1944	Flavonoid	NW_019680468.1	nuclear	-	923292	925243	19-1591	1569	0.807099
Ce_contig83904	1919	Flavonoid	NW_019675719.1	nuclear	+	10115653	10118318	31-1772	1740	0.906722
Ce_contig34249	2403	Flavonoid	NW_019678489.1	nuclear	-	641787	797296	203-413; 418-439; 443-2200	1984	0.825635
Ce_contig4853	1188	Flavonoid	NW_019683349.1	nuclear	+	743862	746069	6-780; 784-1053	1039	0.874579
Ce_contig31231	1403	Flavonoid	NW_019677967.1	nuclear	-	7068	11936	141-1253	1109	0.790449
Ce_contig31158	1988	Flavonoid	NW_019675023.1	nuclear	+	39215	41484	172-1650	1474	0.741449
Ce_contig38260	1483	Flavonoid	NW_019672887.1	nuclear	+	4001236	4005921	158-1194	1034	0.697235
Ce_contig46913	1325	Flavonoid	NW_019673395.1	nuclear	+	491928	501872	1-1096	1093	0.824906
Ce_contig24299	1083	Flavonoid	NW_019672709.1	nuclear	-	3381826	3382638	102-764	660	0.609418
Ce_contig46418	1365	Flavonoid	NW_019682397.1	nuclear	+	333324	335528	17-1356	1336	0.978755
Ce_contig77590	3333	Flavonoid	NW_019683456.1	nuclear	-	129745	133092	58-1644	1576	0.472847
Ce_contig78886	1933	Flavonoid	NW_019673681.1	nuclear	+	340228	341952	237-763; 776-1932	1682	0.87015
Ce_contig47521	1517	Flavonoid	NW_019672689.1	nuclear	+	264414	265765	72-1410	1338	0.882004
Ce_contig78314	2103	Flavonoid	NW_019672362.1	nuclear	-	1201913	1203854	71-1337	1263	0.600571
Ce_contig86385	1342	Flavonoid	NW_019682780.1	nuclear	+	94978	96444	168-792; 828-1315	1109	0.826379
Ce_contig14200	972	Flavonoid	NW_019680221.1	nuclear	-	2259303	2260274	1-972	971	0.998971
Ce_contig13435	2719	Flavonoid	NW_019672258.1	nuclear	-	2954947	2958146	58-2541	2481	0.912468
Ce_contig6646	1038	Flavonoid	NW_019681856.1	nuclear	+	535815	537071	1-828	824	0.793834
Ce_contig83985	1104	Flavonoid	NW_019682502.1	nuclear	+	1269826	1271458	236-1046	805	0.729167
Ce_contig6187	1119	Flavonoid	NW_019674176.1	nuclear	+	2804054	2805225	118-755	634	0.566577
Ce_contig44859	3306	Flavonoid	NW_019676683.1	nuclear	-	1326451	1334216	1-1037; 1049-3084	3052	0.92317
Ce_contig30236	1645	Flavonoid	NW_019672424.1	nuclear	-	3428597	3430059	1-1439	1438	0.874164
Ce_contig3930	1829	Flavonoid	NW_019682607.1	nuclear	+	3212669	3214153	113-1594	1481	0.809732
Ce_contig48185	1799	Flavonoid	NW_019674368.1	nuclear	+	655338	656999	20-1692	1672	0.929405
Ce_contig36879	1727	Flavonoid	NW_019682785.1	nuclear	+	1709066	1710644	78-661; 668-1555	1470	0.851187
Ce_contig28100	3282	Flavonoid	NW_019681755.1	nuclear	+	2820678	2825999	68-3138	3056	0.93114
Ce_contig28396	1897	Flavonoid	NW_019679269.1	nuclear	+	76009	77545	90-111; 129-1618	1510	0.795994
Ce_contig2099	2382	Carotenoid	NW_019676900.1	nuclear	-	303228	305958	317-2191	1864	0.782536
Ce_contig2246	3334	Carotenoid	NW_019673321.1	nuclear	+	243802	249331	1-2607; 2624-2830	2792	0.837433
Ce_contig25667	1763	Carotenoid	NW_019679593.1	nuclear	-	2291725	2294705	28-1756	1719	0.975043
Ce_contig28363	3395	Carotenoid	NW_019675139.1	nuclear	+	1887126	1891432	555-2816; 2852-3395	2797	0.823859
Ce_contig284	2334	Carotenoid	NW_019672052.1	nuclear	+	1513631	1517198	222-1858	1623	0.695373
Ce_contig3479	2134	Carotenoid	NW_019674152.1	nuclear	+	347886	349760	1-1854	1853	0.868322
Ce_contig3679	1492	Carotenoid	NW_019679903.1	nuclear	+	42245	44521	25-1365	1333	0.893432
Ce_contig38396	1386	Carotenoid	NW_019682080.1	nuclear	-	393473	395463	22-1164	1135	0.818903
Ce_contig40898	2227	Carotenoid	NW_019680027.1	nuclear	-	125891	130034	5-1959	1941	0.871576
Ce_contig46813	2221	Carotenoid	NW_019673905.1	nuclear	-	363994	369062	22-2218	2186	0.984241
Ce_contig47048	1814	Carotenoid	NW_019681435.1	nuclear	-	1354951	1357470	1-152; 195-1673	1623	0.894708
Ce_contig47242	1590	Carotenoid	NW_019682144.1	nuclear	+	224984	226136	142-1283	1141	0.71761
Ce_contig47458	1849	Carotenoid	NW_019672135.1	nuclear	-	1935799	1938607	3-1837	1826	0.987561
Ce_contig47659	1507	Carotenoid	NW_019674383.1	nuclear	+	1704362	1706883	6-1261	1246	0.826808
Ce_contig48871	1860	Carotenoid	NW_019674776.1	nuclear	+	460730	463293	84-1515; 1538-1831	1716	0.922581
Ce_contig52553	2717	Carotenoid	NW_019680605.1	nuclear	+	2203646	2208632	444-2627	2168	0.797939
Ce_contig5951	2453	Carotenoid	NW_019678368.1	nuclear	-	1323274	1327014	34-2263	2217	0.903791
Ce_contig74470	1542	Carotenoid	NW_019677460.1	nuclear	+	2212099	2214145	30-1299	1263	0.819066
Ce_contig83422	1163	Carotenoid	NW_019673672.1	nuclear	-	838236	839850	121-1102; 1122-1163	1020	0.877042
Ce_contig83683	2036	Carotenoid	NW_019681039.1	nuclear	+	275995	278035	227-2036	1807	0.887525
Ce_contig84141	2012	Carotenoid	NW_019673681.1	nuclear	+	2505467	2509459	194-1962	1758	0.873757
Ce_contig84499	1775	Carotenoid	NW_019672650.1	nuclear	+	3978828	3983648	215-1664	1439	0.810704
Ce_contig84843	2351	Carotenoid	NW_019677037.1	nuclear	+	2307707	2310943	104-1915	1805	0.767758
Ce_contig85201	4449	Carotenoid	NW_019679071.1	nuclear	+	2933604	2938554	1289-2484; 2514-3965; 3997-4165; 4170-4300; 4315-4429	3043	0.683974
Ce_contig85766	1569	Carotenoid	NW_019681808.1	nuclear	-	1402433	1405346	146-1355	1200	0.764818
Ce_contig86889	2875	Carotenoid	NW_019676527.1	nuclear	-	238278	240919	24-1719	1688	0.58713
Ce_contig17112	1912	Ascorbic	NW_019679168.1	nuclear	-	262744	265568	1-1787	1783	0.932531
Ce_contig19860	1421	Ascorbic	NW_019674230.1	nuclear	+	1062776	1065725	2-240; 243-1140	1127	0.793103
Ce_contig37110	1462	Ascorbic	NW_019680221.1	nuclear	+	233598	235199	26-1462	1435	0.981532
Ce_contig46154	2287	Ascorbic	NW_019673317.1	nuclear	-	507859	510239	1-1932	1926	0.842151
Ce_contig46360	1831	Ascorbic	NW_019678756.1	nuclear	-	2652745	2656135	29-300; 303-1821	1777	0.970508
Ce_contig50113	1692	Ascorbic	NW_019677852.1	nuclear	+	374228	377534	11-1668	1652	0.976359
Ce_contig50463	1503	Ascorbic	NW_019677521.1	nuclear	-	660736	662790	1-1341	1333	0.886893
Ce_contig5827	1977	Ascorbic	NW_019680628.1	nuclear	+	2063264	2065096	1-1738	1736	0.878098
Ce_contig62702	1365	Ascorbic	NW_019680706.1	nuclear	-	1038882	1040643	2-1004; 1011-1219	1205	0.882784
Ce_contig6849	1732	Ascorbic	NW_019676327.1	nuclear	+	806423	810405	28-1618	1586	0.915704
Ce_contig76423	1190	Ascorbic	NW_019679436.1	nuclear	+	1436302	1438054	25-831; 851-1087	1039	0.873109
Ce_contig83473	2259	Ascorbic	NW_019674152.1	nuclear	-	307757	311536	15-1210; 1221-2008	1978	0.875609
Ce_contig84683	1356	Ascorbic	NW_019676438.1	nuclear	-	1537247	1539033	230-843	606	0.446903
Ce_contig84849	1165	Ascorbic	NW_019678288.1	nuclear	+	601602	604342	5-980	964	0.827468
Ce_contig84944	1845	Ascorbic	NW_019677121.1	nuclear	+	287747	296710	162-1755	1587	0.860163
Ce_contig5092	801	PHOTO	NW_019679505.1	nuclear	+	336238	337246	2-125; 137-228; 231-548	531	0.662921
Ce_contig45901	975	PHOTO	NW_019682621.1	nuclear	-	985987	986817	1-831	830	0.851282
Ce_contig45912	1328	PHOTO	NW_019681188.1	nuclear	+	440548	441395	175-1028	853	0.642319
Ce_contig59193	800	PHOTO	NW_019680358.1	nuclear	+	1682603	1683696	12-202; 222-405	370	0.4625
Ce_contig59698	720	PHOTO	NW_019679505.1	nuclear	+	337085	337246	401-562	161	0.223611
Ce_contig64695	1284	PHOTO	NW_019676828.1	nuclear	-	338987	339518	756-1279	523	0.407321
Ce_contig72045	1046	PHOTO	NW_019679505.1	nuclear	+	336991	337246	671-926	255	0.243786
Ce_contig85897	1965	PHOTO	NW_019674125.1	nuclear	-	185679	207170	57-691; 698-841; 843-870; 876-883; 885-892	817	0.415776
Ce_contig30137	896	PHOTO	NW_019675086.1	nuclear	+	635205	735822	7-612	602	0.671875
Ce_contig52736	1914	PHOTO	NW_019675086.1	nuclear	+	635254	735758	59-448; 455-484; 494-975	893	0.466562
Ce_contig54822	1222	PHOTO	NW_019675086.1	nuclear	+	635220	758312	6-1026	1014	0.829787
Ce_contig54823	1586	PHOTO	NW_019675086.1	nuclear	-	670039	670418	364-569; 579-646	271	0.17087
Ce_contig69197	1771	PHOTO	NW_019675086.1	nuclear	+	635254	758306	16-437; 439-975	950	0.53642
Ce_contig77108	1570	PHOTO	NW_019677377.1	nuclear	+	3134503	3135897	340-726	384	0.244586
Ce_contig79140	2126	PHOTO	NW_019675086.1	nuclear	+	735578	758223	41-673	627	0.29492
Ce_contig6304	4263	light	NW_019674625.1	nuclear	+	459665	486614	3-4048	4041	0.947924
Ce_contig84315	5110	light	NW_019683200.1	nuclear	+	167054	171527	1538-4927; 4951-5089	3524	0.689628
Ce_contig85226	4326	light	NW_019673457.1	nuclear	-	588345	593422	180-3877; 3880-3937; 3941-4326	4136	0.95608
Ce_contig13509	4106	light	NW_019676226.1	nuclear	+	990549	992299	638-2391	1753	0.426936
Ce_contig11644	2657	light	NW_019675488.1	nuclear	+	1486300	1490019	17-116; 134-2610	2570	0.967256
Ce_contig84620	3047	light	NW_019678118.1	nuclear	+	2635597	2641309	2-3030	3024	0.992452
Ce_contig65879	2386	light	NW_019680019.1	nuclear	-	2489882	2501443	2-815; 823-2136	2123	0.889774
Ce_contig50139	2433	REDOX	NW_019683399.1	nuclear	-	1551618	1553349	3-1508	1502	0.617345
Ce_contig55553	1423	REDOX	NW_019683399.1	nuclear	-	1552178	1552898	7-589	580	0.40759
Ce_contig18332	3489	REDOX	NW_019681827.1	nuclear	+	56553	61106	226-2576; 2578-3417	3180	0.911436
Ce_contig85680	3644	REDOX	NW_019672184.1	nuclear	-	4076006	4081530	174-3644	3459	0.949232
Ce_contig11775	1483	PHOTO	NW_019673296.1	nuclear	+	1037874	1039446	1-1482	1480	0.997977
Ce_contig1799	1910	TF (NF-YA)	NW_019672135.1	nuclear	+	1694583	1697316	917-1106; 1112-1907	981	0.513613
Ce_contig13067	1026	TF (MIKC_MADS)	NW_019672500.1	nuclear	-	3314389	3327702	141-691	547	0.533138
Ce_contig17556	711	CLOCK	NW_019672135.1	nuclear	-	1509600	1511203	27-683	655	0.921238
Ce_contig18992	1775	BROTHER OF FT	NW_019681216.1	nuclear	-	2212797	2214197	28-222; 224-230; 250-285; 302-768; 781-1199	1118	0.629859
Ce_contig20224	940	TF (MIKC_MADS)	NW_019672689.1	nuclear	+	842478	843205	1-670	669	0.711702
Ce_contig22886	1398	TF (CO-like)	NW_019673457.1	nuclear	-	1454232	1457309	1-1192; 1204-1398	1381	0.98784
Ce_contig26729	849	CLOCK	NW_019682184.1	nuclear	+	5031015	5032843	109-829	719	0.846879
Ce_contig37583	1052	REDOX	NW_019678129.1	nuclear	-	262531	264108	10-867	850	0.807985
Ce_contig43867	951	TF (MIKC_MADS)	NW_019678402.1	nuclear	+	2312488	2314272	365-694	325	0.341746
Ce_contig44856	1113	REDOX	NW_019683456.1	nuclear	+	4337230	4340025	26-502; 506-1104	1068	0.959569
Ce_contig45940	1424	REDOX	NW_019682757.1	nuclear	+	1742370	1745564	29-935	903	0.634129
Ce_contig54559	1144	TF (NF-YA)	NW_019673018.1	nuclear	+	2226886	2231090	12-84; 112-180; 201-220; 234-932; 943-1061; 1076-1142	1039	0.908217
Ce_contig54630	1418	REDOX	NW_019676561.1	nuclear	+	701328	702694	666-1395	727	0.512694
Ce_contig55736	1027	TF (MIKC_MADS)	NW_019681561.1	nuclear	+	2039274	2052185	137-329; 333-414; 425-612	457	0.444985
Ce_contig65383	3587	TF (MIKC_MADS)	NW_019673078.1	nuclear	-	1189438	1200150	2790-3395	600	0.167271
Ce_contig69051	1987	TF (MIKC_MADS)	NW_019680110.1	nuclear	-	474909	480518	726-1697	967	0.486663
Ce_contig74247	988	TF (MIKC_MADS)	NW_019681561.1	nuclear	+	2039242	2053191	89-614; 623-763	658	0.665992
Ce_contig76160	1421	TF (MIKC_MADS)	NW_019680110.1	nuclear	-	476037	480439	2-421	416	0.292752
Ce_contig45705	7365	nd	NW_019675681.1	nuclear	-	41853	56275	1054-1997; 2003-2011; 2029-2034; 2038-2043; 2049-2108; 2116-2121; 2149-2154; 2156-2165; 2171-2180; 2187-2194; 2201-2219; 2222-2346; 2360-2365; 2372-3060; 3081-3848; 3853-4869; 4889-4902; 4909-5399; 5428-5545; 5609-5737; 5742-5751; 5780-7365	5991	0.813442
