# Supplementary material for: Transcription Factor Networks in Leaves of Cichorium endivia: New Insights into the Relationship between Photosynthesis and Leaf Development
Source: Plants (Basel). 2019 Nov 21;8(12):531. doi: 10.3390/plants8120531 (PMC6963412; doi:10.3390/plants8120531)
Supplement: Supplementary file 1 [file plants-08-00531-s001.zip › plants-635826-supplementary/Cartella_submission/TableS3.xlsx]

## Sheet: Flatten_correlation_matrix
Gene A	Gene B	corr
AP2_7	AP2_8	0.927824
AP2_7	ARF_9	0.90085
AP2_8	ARF_9	0.939529
ARF_6	ARF_9	0.920077
ARF_2	ARF_10	0.909255
ARF_9	ARF_11	0.901464
ARF_9	ARF_18	0.907097
AP2_7	ARR.B_7	0.922097
ARF_9	ARR.B_7	0.936866
ARF_12	B3_4	0.903287
AP2_7	B3_16	0.934547
AP2_7	B3_20	0.908977
B3_16	B3_20	0.914348
B3_14	B3_23	0.907598
ARF_9	BBR.BPC_3	0.916915
ARF_11	BBR.BPC_3	0.900617
AP2_7	BES1_3	0.911545
B3_16	BES1_3	0.965132
ARF_12	bHLH_16	0.901594
B3_4	bHLH_16	0.946959
ARF_12	bHLH_21	0.906062
B3_4	bHLH_21	0.927692
bHLH_7	bHLH_21	0.943035
bHLH_16	bHLH_21	0.943941
AP2_7	bHLH_26	0.936228
ARF_9	bHLH_26	0.904324
B3_16	bHLH_26	0.919591
B3_22	bHLH_26	0.915027
ARR.B_10	bHLH_29	0.913626
BES1_9	bHLH_29	0.916144
AP2_8	bHLH_30	0.912462
B3_14	bHLH_30	0.921069
AP2_8	bHLH_31	0.903049
ARF_9	bHLH_31	0.916798
AP2_7	bHLH_34	0.925182
ARF_18	bHLH_34	0.909833
AP2_7	bHLH_42	0.927194
ARR.B_7	bHLH_42	0.919079
bHLH_26	bHLH_42	0.959228
B3_4	bHLH_44	0.90777
bHLH_16	bHLH_44	0.935938
bHLH_21	bHLH_44	0.919062
AP2_7	bHLH_64	0.935266
ARR.B_7	bHLH_64	0.918588
B3_16	bHLH_64	0.909528
BES1_3	bHLH_64	0.908046
bHLH_26	bHLH_64	0.946113
bHLH_42	bHLH_64	0.960694
ARF_12	bHLH_73	0.908189
B3_4	bHLH_73	0.914962
bHLH_16	bHLH_73	0.964747
bHLH_21	bHLH_73	0.934037
bHLH_44	bHLH_73	0.931358
bHLH_58	bHLH_73	0.910628
ARF_6	bHLH_82	0.903861
ARF_7	bHLH_82	0.904059
BBR.BPC_3	bHLH_82	0.903237
bHLH_39	bHLH_82	0.901365
ARF_12	bHLH_84	0.900625
B3_27	bHLH_90	0.926099
bHLH_26	bHLH_90	0.917827
bHLH_34	bHLH_90	0.910885
bHLH_62	bHLH_90	0.900398
AP2_8	bHLH_97	0.906225
ARF_6	bHLH_97	0.917658
ARF_9	bHLH_97	0.927888
B3_14	bHLH_97	0.927203
bHLH_68	bHLH_97	0.903207
bHLH_82	bHLH_97	0.900356
bHLH_16	bHLH_103	0.941286
bHLH_44	bHLH_103	0.924379
bHLH_73	bHLH_103	0.936389
B3_4	bHLH_124	0.922112
BES1_8	bHLH_124	0.917389
bHLH_16	bHLH_124	0.939242
bHLH_21	bHLH_124	0.914948
bHLH_44	bHLH_124	0.928513
bHLH_73	bHLH_124	0.944131
bHLH_84	bHLH_124	0.903431
BBR.BPC_2	bHLH_125	0.902875
ARF_9	bHLH_131	0.917277
bHLH_68	bHLH_131	0.910047
bHLH_97	bHLH_131	0.941118
AP2_7	bHLH_132	0.918116
ARR.B_7	bHLH_132	0.900673
BES1_3	bHLH_132	0.910035
bHLH_42	bHLH_132	0.947093
bHLH_64	bHLH_132	0.936015
AP2_8	bHLH_134	0.941623
ARF_6	bHLH_134	0.921906
ARF_9	bHLH_134	0.91167
B3_14	bHLH_134	0.933314
bHLH_30	bHLH_134	0.912467
bHLH_43	bHLH_134	0.907838
bHLH_97	bHLH_134	0.927886
bHLH_131	bHLH_134	0.908912
bHLH_124	bHLH_137	0.941711
ARR.B_10	bHLH_141	0.923746
bHLH_74	bHLH_146	0.956265
bHLH_21	bZIP_6	0.934822
ARF_9	bZIP_7	0.9338
ARR.B_7	bZIP_7	0.912198
bHLH_82	bZIP_7	0.907665
bHLH_97	bZIP_7	0.918859
ARF_6	bZIP_9	0.905253
ARF_9	bZIP_9	0.914966
ARF_10	bZIP_9	0.904556
B3_7	bZIP_9	0.901733
B3_14	bZIP_9	0.901019
bHLH_82	bZIP_9	0.954379
bHLH_97	bZIP_9	0.903868
bHLH_134	bZIP_9	0.91491
bZIP_3	bZIP_9	0.900851
bZIP_7	bZIP_9	0.921254
ARF_12	bZIP_29	0.941985
B3_4	bZIP_29	0.943336
BES1_8	bZIP_29	0.902099
bHLH_7	bZIP_29	0.917417
bHLH_16	bZIP_29	0.947797
bHLH_21	bZIP_29	0.956968
bHLH_44	bZIP_29	0.923822
bHLH_73	bZIP_29	0.951631
bHLH_84	bZIP_29	0.916757
bHLH_103	bZIP_29	0.917873
bHLH_124	bZIP_29	0.948005
AP2_7	bZIP_40	0.951843
ARF_11	bZIP_40	0.904687
ARR.B_7	bZIP_40	0.906689
B3_16	bZIP_40	0.950604
BES1_3	bZIP_40	0.955366
bHLH_26	bZIP_40	0.941287
bHLH_42	bZIP_40	0.950176
bHLH_64	bZIP_40	0.968075
bHLH_95	bZIP_40	0.907998
bHLH_132	bZIP_40	0.932076
ARF_12	bZIP_41	0.90843
B3_4	bZIP_41	0.903513
bHLH_7	bZIP_41	0.965181
bHLH_16	bZIP_41	0.91318
bHLH_21	bZIP_41	0.959277
bZIP_6	bZIP_41	0.907978
bZIP_29	bZIP_41	0.958009
B3_4	bZIP_49	0.904426
bHLH_7	bZIP_49	0.929604
bHLH_16	bZIP_49	0.929566
bHLH_21	bZIP_49	0.959386
bHLH_44	bZIP_49	0.902136
bHLH_73	bZIP_49	0.903761
bHLH_84	bZIP_49	0.914399
bHLH_124	bZIP_49	0.920642
bZIP_6	bZIP_49	0.926678
bZIP_29	bZIP_49	0.923586
bZIP_41	bZIP_49	0.910127
ARR.B_7	bZIP_58	0.912112
bHLH_30	bZIP_58	0.902756
BES1_3	bZIP_62	0.910978
bZIP_40	bZIP_62	0.900675
AP2_7	bZIP_64	0.923461
AP2_8	bZIP_64	0.935711
ARF_9	bZIP_64	0.957719
ARF_11	bZIP_64	0.906944
ARR.B_7	bZIP_64	0.932586
B3_20	bZIP_64	0.951783
bHLH_26	bZIP_64	0.922275
bHLH_39	bZIP_64	0.90828
bHLH_97	bZIP_64	0.917027
bHLH_131	bZIP_64	0.937505
bHLH_134	bZIP_64	0.900158
bZIP_7	bZIP_64	0.910017
bZIP_40	bZIP_64	0.902359
BBR.BPC_3	bZIP_68	0.900814
B3_14	bZIP_69	0.919719
B3_23	bZIP_69	0.937791
ARF_12	C2H2_1	0.900478
bZIP_21	C2H2_6	0.921321
AP2_4	C2H2_14	0.913549
bHLH_7	C2H2_17	0.960752
bHLH_21	C2H2_17	0.904631
bZIP_41	C2H2_17	0.936689
bHLH_26	C2H2_19	0.91783
bHLH_7	C2H2_22	0.915036
bHLH_16	C2H2_22	0.910307
bHLH_21	C2H2_22	0.974046
bHLH_107	C2H2_22	0.927199
bHLH_124	C2H2_22	0.90648
bZIP_6	C2H2_22	0.954363
bZIP_29	C2H2_22	0.948871
bZIP_41	C2H2_22	0.950261
bZIP_49	C2H2_22	0.926445
bHLH_16	C2H2_23	0.936654
bHLH_21	C2H2_23	0.957751
bHLH_44	C2H2_23	0.902033
bHLH_73	C2H2_23	0.951932
bHLH_103	C2H2_23	0.911973
bHLH_107	C2H2_23	0.910452
bHLH_124	C2H2_23	0.917045
bHLH_137	C2H2_23	0.915103
bZIP_6	C2H2_23	0.918413
bZIP_29	C2H2_23	0.94898
bZIP_41	C2H2_23	0.930149
bZIP_49	C2H2_23	0.904632
C2H2_22	C2H2_23	0.961339
C2H2_22	C2H2_38	0.903228
C2H2_23	C2H2_38	0.916561
bHLH_16	C2H2_40	0.918194
bHLH_21	C2H2_40	0.9517
bHLH_44	C2H2_40	0.9057
bHLH_73	C2H2_40	0.919297
bHLH_107	C2H2_40	0.904004
bHLH_124	C2H2_40	0.906162
bZIP_6	C2H2_40	0.904416
bZIP_29	C2H2_40	0.941781
bZIP_41	C2H2_40	0.906114
C2H2_22	C2H2_40	0.975781
C2H2_23	C2H2_40	0.964817
C2H2_38	C2H2_40	0.948283
bHLH_21	C2H2_42	0.903035
bHLH_73	C2H2_42	0.91715
bHLH_103	C2H2_42	0.91816
bHLH_107	C2H2_42	0.900942
C2H2_22	C2H2_42	0.927122
C2H2_23	C2H2_42	0.962655
C2H2_38	C2H2_42	0.971209
C2H2_40	C2H2_42	0.966321
bZIP_29	C2H2_43	0.903743
bHLH_9	C2H2_45	0.902062
C2H2_18	C2H2_45	0.90506
B3_4	C2H2_48	0.903057
bHLH_7	C2H2_48	0.902002
bHLH_16	C2H2_48	0.944176
bHLH_21	C2H2_48	0.969486
bHLH_44	C2H2_48	0.912705
bHLH_73	C2H2_48	0.944022
bHLH_103	C2H2_48	0.910586
bHLH_107	C2H2_48	0.909448
bHLH_124	C2H2_48	0.926929
bHLH_137	C2H2_48	0.910929
bZIP_6	C2H2_48	0.913581
bZIP_29	C2H2_48	0.964044
bZIP_41	C2H2_48	0.941867
bZIP_49	C2H2_48	0.910157
C2H2_22	C2H2_48	0.980121
C2H2_23	C2H2_48	0.98407
C2H2_38	C2H2_48	0.906912
C2H2_40	C2H2_48	0.977386
C2H2_42	C2H2_48	0.956459
bHLH_16	C2H2_50	0.910863
bHLH_21	C2H2_50	0.957106
bHLH_73	C2H2_50	0.910331
bHLH_103	C2H2_50	0.902809
bHLH_107	C2H2_50	0.92635
bZIP_6	C2H2_50	0.946083
bZIP_29	C2H2_50	0.921036
bZIP_49	C2H2_50	0.920584
C2H2_22	C2H2_50	0.967652
C2H2_23	C2H2_50	0.954257
C2H2_38	C2H2_50	0.947346
C2H2_40	C2H2_50	0.976537
C2H2_42	C2H2_50	0.954737
C2H2_43	C2H2_50	0.906025
C2H2_48	C2H2_50	0.957504
bHLH_82	C2H2_55	0.91442
bZIP_79	C2H2_56	0.901873
B3_14	C2H2_57	0.90831
B3_23	C2H2_57	0.925897
bZIP_58	C2H2_57	0.92724
bZIP_69	C2H2_57	0.911934
bZIP_69	C2H2_60	0.943056
C2H2_57	C2H2_60	0.937603
B3_4	C2H2_62	0.908202
bHLH_16	C2H2_62	0.954335
bHLH_21	C2H2_62	0.961005
bHLH_44	C2H2_62	0.942152
bHLH_73	C2H2_62	0.955506
bHLH_103	C2H2_62	0.920254
bHLH_107	C2H2_62	0.944067
bHLH_124	C2H2_62	0.960149
bHLH_137	C2H2_62	0.934612
bZIP_6	C2H2_62	0.919596
bZIP_29	C2H2_62	0.959991
bZIP_41	C2H2_62	0.919374
bZIP_49	C2H2_62	0.937238
C2H2_22	C2H2_62	0.96671
C2H2_23	C2H2_62	0.973879
C2H2_38	C2H2_62	0.927087
C2H2_40	C2H2_62	0.96487
C2H2_42	C2H2_62	0.950162
C2H2_43	C2H2_62	0.902219
C2H2_48	C2H2_62	0.975557
C2H2_50	C2H2_62	0.961214
ARF_12	C2H2_63	0.908189
B3_4	C2H2_63	0.906914
BES1_8	C2H2_63	0.905309
bHLH_16	C2H2_63	0.960141
bHLH_44	C2H2_63	0.945106
bHLH_73	C2H2_63	0.97354
bHLH_103	C2H2_63	0.970118
bHLH_124	C2H2_63	0.931557
bZIP_29	C2H2_63	0.949832
C2H2_23	C2H2_63	0.927455
C2H2_40	C2H2_63	0.914648
C2H2_42	C2H2_63	0.919495
C2H2_48	C2H2_63	0.927426
C2H2_62	C2H2_63	0.942089
bZIP_7	C2H2_65	0.90573
ARF_12	C2H2_71	0.910045
bHLH_7	C2H2_71	0.922828
bHLH_16	C2H2_71	0.928996
bHLH_21	C2H2_71	0.970264
bHLH_44	C2H2_71	0.902216
bHLH_73	C2H2_71	0.915975
bHLH_107	C2H2_71	0.919129
bHLH_124	C2H2_71	0.933557
bHLH_137	C2H2_71	0.904719
bZIP_6	C2H2_71	0.935231
bZIP_29	C2H2_71	0.965822
bZIP_41	C2H2_71	0.953391
bZIP_49	C2H2_71	0.927267
C2H2_22	C2H2_71	0.991977
C2H2_23	C2H2_71	0.959933
C2H2_40	C2H2_71	0.971006
C2H2_42	C2H2_71	0.921373
C2H2_48	C2H2_71	0.984248
C2H2_50	C2H2_71	0.95249
C2H2_62	C2H2_71	0.97003
C2H2_63	C2H2_71	0.902733
bZIP_79	C2H2_74	0.904724
bHLH_16	C2H2_75	0.901482
bHLH_73	C2H2_75	0.910342
bHLH_124	C2H2_75	0.946086
bHLH_137	C2H2_75	0.943402
bZIP_29	C2H2_75	0.908389
C2H2_23	C2H2_75	0.923563
C2H2_38	C2H2_75	0.932633
C2H2_40	C2H2_75	0.936984
C2H2_42	C2H2_75	0.932224
C2H2_48	C2H2_75	0.919931
C2H2_62	C2H2_75	0.955421
C2H2_63	C2H2_75	0.916297
C2H2_71	C2H2_75	0.908279
C2H2_66	C2H2_80	0.902353
bHLH_43	C2H2_82	0.929026
bHLH_82	C2H2_82	0.933717
bZIP_3	C2H2_82	0.918004
bZIP_9	C2H2_82	0.916888
BBR.BPC_2	C2H2_83	0.946222
bHLH_125	C2H2_83	0.903755
C2H2_39	C2H2_88	0.94751
bHLH_92	C2H2_89	0.916796
bZIP_38	C2H2_89	0.930624
B3_3	C3H_1	0.919709
C2H2_76	C3H_1	0.914379
C2H2_18	C3H_2	0.908827
AP2_8	C3H_3	0.908941
ARF_9	C3H_3	0.900085
bHLH_131	C3H_3	0.934677
bHLH_134	C3H_3	0.916798
bZIP_12	C3H_3	0.928849
bZIP_64	C3H_3	0.921633
bHLH_16	C3H_7	0.926097
bHLH_21	C3H_7	0.952676
bHLH_44	C3H_7	0.900185
bHLH_73	C3H_7	0.925404
bHLH_107	C3H_7	0.910216
bHLH_124	C3H_7	0.941831
bHLH_137	C3H_7	0.952207
bZIP_6	C3H_7	0.91848
bZIP_29	C3H_7	0.947044
bZIP_41	C3H_7	0.92612
C2H2_22	C3H_7	0.977225
C2H2_23	C3H_7	0.974438
C2H2_38	C3H_7	0.917977
C2H2_40	C3H_7	0.97693
C2H2_42	C3H_7	0.947798
C2H2_48	C3H_7	0.980581
C2H2_50	C3H_7	0.947258
C2H2_62	C3H_7	0.976462
C2H2_63	C3H_7	0.902588
C2H2_71	C3H_7	0.98238
C2H2_75	C3H_7	0.952514
AP2_7	C3H_9	0.901041
ARR.B_7	C3H_9	0.94155
bHLH_42	C3H_9	0.923563
bHLH_64	C3H_9	0.909241
bHLH_132	C3H_9	0.916993
bZIP_7	C3H_9	0.909883
bZIP_40	C3H_9	0.919583
bZIP_58	C3H_9	0.90179
bZIP_64	C3H_9	0.918886
AP2_7	C3H_13	0.92081
B3_16	C3H_13	0.913066
BES1_3	C3H_13	0.914985
bHLH_26	C3H_13	0.93509
bHLH_42	C3H_13	0.934215
bHLH_62	C3H_13	0.911595
bHLH_64	C3H_13	0.943533
bZIP_40	C3H_13	0.956816
C2H2_36	C3H_13	0.908576
AP2_7	C3H_14	0.942683
ARR.B_7	C3H_14	0.9107
bHLH_26	C3H_14	0.933085
bHLH_34	C3H_14	0.923637
bHLH_42	C3H_14	0.932207
bHLH_64	C3H_14	0.942637
bHLH_132	C3H_14	0.921362
bZIP_7	C3H_14	0.909112
bZIP_40	C3H_14	0.931752
C3H_4	C3H_14	0.907405
C3H_9	C3H_14	0.922807
C3H_13	C3H_14	0.922611
bZIP_31	C3H_22	0.900805
C2H2_88	C3H_22	0.909882
bZIP_38	C3H_29	0.916426
C2H2_24	C3H_31	0.913407
ARF_9	C3H_32	0.908278
bHLH_82	C3H_32	0.908116
bZIP_81	C3H_38	0.916814
AP2_7	C3H_40	0.929048
AP2_8	C3H_40	0.919586
ARF_9	C3H_40	0.932301
ARR.B_7	C3H_40	0.902279
B3_22	C3H_40	0.917213
bHLH_26	C3H_40	0.951189
bHLH_64	C3H_40	0.903719
bZIP_64	C3H_40	0.957465
C3H_3	C3H_40	0.90508
AP2_8	C3H_42	0.908454
C3H_40	C3H_42	0.915176
ARF_10	C3H_43	0.954237
ARF_9	C3H_44	0.916972
BBR.BPC_3	C3H_44	0.90535
BES1_5	C3H_44	0.901544
bHLH_39	C3H_44	0.938842
bHLH_82	C3H_44	0.907342
bZIP_7	C3H_44	0.902534
bZIP_9	C3H_44	0.914939
bZIP_64	C3H_44	0.915404
bHLH_43	C3H_47	0.912459
bHLH_142	C3H_52	0.932019
bHLH_124	C3H_54	0.91259
bHLH_137	C3H_54	0.937339
C2H2_23	C3H_54	0.900957
C2H2_38	C3H_54	0.922467
C2H2_40	C3H_54	0.908152
C2H2_42	C3H_54	0.928285
C2H2_62	C3H_54	0.917044
C2H2_75	C3H_54	0.981491
C3H_7	C3H_54	0.933366
B3_27	C3H_56	0.932303
bHLH_26	C3H_56	0.911686
bHLH_64	C3H_56	0.909936
C3H_13	C3H_56	0.901185
C3H_14	C3H_56	0.918596
C3H_17	C3H_58	0.908914
bZIP_31	C3H_59	0.909551
C2H2_89	C3H_59	0.903087
ARR.B_8	C3H_62	0.927681
bHLH_124	C3H_62	0.916411
bHLH_137	C3H_62	0.963422
C2H2_23	C3H_62	0.924425
C2H2_42	C3H_62	0.900411
C2H2_45	C3H_62	0.904984
C2H2_48	C3H_62	0.915684
C2H2_62	C3H_62	0.920053
C2H2_71	C3H_62	0.905172
C2H2_75	C3H_62	0.942095
C3H_7	C3H_62	0.95624
C3H_54	C3H_62	0.950378
C2H2_75	C3H_63	0.923239
C2H2_60	C3H_64	0.907088
C3H_49	C3H_65	0.924862
C3H_50	C3H_65	0.933326
B3_20	CAMTA_1	0.903538
bZIP_5	CAMTA_1	0.94499
bZIP_58	CAMTA_1	0.920522
bZIP_42	CAMTA_2	0.905373
bZIP_31	CAMTA_8	0.948432
C3H_59	CAMTA_8	0.931624
bHLH_39	CO.like_1	0.915918
bZIP_42	CO.like_1	0.924483
bHLH_7	CO.like_4	0.90586
bHLH_16	CO.like_4	0.900496
bHLH_21	CO.like_4	0.93581
bZIP_29	CO.like_4	0.949412
bZIP_41	CO.like_4	0.951492
C2H2_22	CO.like_4	0.925964
C2H2_23	CO.like_4	0.937039
C2H2_40	CO.like_4	0.905164
C2H2_48	CO.like_4	0.942139
C2H2_62	CO.like_4	0.913042
C2H2_71	CO.like_4	0.935833
C3H_7	CO.like_4	0.9267
bHLH_64	CO.like_5	0.923803
bZIP_40	CO.like_5	0.915392
bZIP_62	CO.like_5	0.917195
C3H_13	CO.like_5	0.913317
C3H_14	CO.like_5	0.931186
C3H_56	CO.like_5	0.960414
BBR.BPC_3	CO.like_6	0.90025
BES1_5	CO.like_6	0.914997
bHLH_26	CO.like_6	0.903591
bHLH_39	CO.like_6	0.909798
bZIP_64	CO.like_6	0.905593
C2H2_82	CO.like_6	0.906243
C3H_40	CO.like_6	0.901961
BES1_5	CO.like_8	0.932333
CO.like_6	CO.like_8	0.954831
ARF_18	CPP_1	0.921818
bZIP_31	CPP_2	0.919107
C3H_22	CPP_2	0.917231
AP2_7	DBB_3	0.90082
B3_16	DBB_3	0.922935
bHLH_26	DBB_3	0.963221
bHLH_42	DBB_3	0.937131
bHLH_64	DBB_3	0.924403
bZIP_40	DBB_3	0.918934
C3H_13	DBB_3	0.911516
C3H_40	DBB_3	0.913642
bZIP_73	DBB_4	0.945609
DBB_1	DBB_5	0.920295
bHLH_7	DBB_6	0.948638
bHLH_21	DBB_6	0.952818
bZIP_29	DBB_6	0.906899
bZIP_41	DBB_6	0.958189
bZIP_49	DBB_6	0.912831
C2H2_17	DBB_6	0.908413
C2H2_22	DBB_6	0.938395
C2H2_24	DBB_6	0.906188
C2H2_48	DBB_6	0.9124
C2H2_71	DBB_6	0.91959
C2H2_83	DBB_6	0.919683
C2H2_39	DBB_8	0.939658
C3H_10	DBB_9	0.908324
DBB_1	DBB_11	0.966852
bHLH_78	Dof_4	0.91752
B3_22	Dof_10	0.918358
B3_27	Dof_10	0.925258
BBR.BPC_3	Dof_10	0.901642
bHLH_26	Dof_10	0.946354
bHLH_34	Dof_10	0.909073
bHLH_90	Dof_10	0.935146
bZIP_64	Dof_10	0.906656
C3H_14	Dof_10	0.910027
C3H_40	Dof_10	0.930876
C3H_44	Dof_10	0.927354
C3H_56	Dof_10	0.924833
CO.like_6	Dof_10	0.952699
CO.like_8	Dof_10	0.902612
DBB_3	Dof_10	0.926239
AP2_7	Dof_12	0.903012
bHLH_26	Dof_12	0.908092
DBB_1	Dof_14	0.933952
C3H_56	Dof_30	0.912998
AP2_7	Dof_32	0.911701
bHLH_34	Dof_32	0.906644
bHLH_145	Dof_32	0.926509
C3H_13	Dof_32	0.902931
C3H_14	Dof_32	0.902451
C3H_56	Dof_32	0.91788
CO.like_5	Dof_32	0.933693
BES1_3	Dof_33	0.905753
bHLH_26	Dof_33	0.918432
bHLH_42	Dof_33	0.913078
bHLH_64	Dof_33	0.948283
bZIP_40	Dof_33	0.941714
bZIP_62	Dof_33	0.900753
C3H_13	Dof_33	0.91613
C3H_14	Dof_33	0.904439
C3H_56	Dof_33	0.915847
CO.like_5	Dof_33	0.95378
DBB_3	Dof_33	0.901267
bHLH_39	E2F.DP_2	0.947897
CO.like_6	E2F.DP_2	0.90409
AP2_7	E2F.DP_3	0.939192
ARF_9	E2F.DP_3	0.902229
ARR.B_7	E2F.DP_3	0.953755
B3_16	E2F.DP_3	0.901962
B3_20	E2F.DP_3	0.916219
bHLH_42	E2F.DP_3	0.938503
bHLH_64	E2F.DP_3	0.923395
bHLH_132	E2F.DP_3	0.917809
bZIP_40	E2F.DP_3	0.921164
bZIP_58	E2F.DP_3	0.932759
bZIP_64	E2F.DP_3	0.942336
C3H_9	E2F.DP_3	0.969166
C3H_14	E2F.DP_3	0.918422
CAMTA_1	E2F.DP_3	0.925172
AP2_8	E2F.DP_8	0.912854
ARF_9	E2F.DP_8	0.922837
ARF_11	E2F.DP_8	0.926985
B3_22	E2F.DP_8	0.906097
B3_27	E2F.DP_8	0.913646
BBR.BPC_3	E2F.DP_8	0.90634
bHLH_26	E2F.DP_8	0.960307
bHLH_39	E2F.DP_8	0.920315
bHLH_42	E2F.DP_8	0.921923
bHLH_64	E2F.DP_8	0.937022
bZIP_40	E2F.DP_8	0.919647
bZIP_64	E2F.DP_8	0.928456
C3H_13	E2F.DP_8	0.905035
C3H_14	E2F.DP_8	0.927663
C3H_40	E2F.DP_8	0.92829
C3H_44	E2F.DP_8	0.925941
C3H_56	E2F.DP_8	0.905374
CO.like_6	E2F.DP_8	0.950945
DBB_3	E2F.DP_8	0.940145
Dof_10	E2F.DP_8	0.960461
E2F.DP_2	E2F.DP_8	0.90558
ARF_11	E2F.DP_9	0.908346
B3_16	E2F.DP_9	0.911439
bHLH_26	E2F.DP_9	0.907402
bHLH_64	E2F.DP_9	0.939587
bHLH_95	E2F.DP_9	0.908993
bZIP_40	E2F.DP_9	0.951939
C3H_13	E2F.DP_9	0.907743
C3H_14	E2F.DP_9	0.900749
E2F.DP_8	E2F.DP_9	0.922909
bHLH_16	E2F.DP_12	0.904491
bHLH_21	E2F.DP_12	0.904714
bHLH_73	E2F.DP_12	0.928091
bHLH_103	E2F.DP_12	0.910476
bHLH_124	E2F.DP_12	0.91134
bZIP_29	E2F.DP_12	0.956412
C2H2_23	E2F.DP_12	0.912669
C2H2_48	E2F.DP_12	0.900595
C2H2_62	E2F.DP_12	0.918337
C2H2_63	E2F.DP_12	0.943761
ARF_12	ERF_1	0.958869
B3_4	ERF_1	0.936257
bHLH_16	ERF_1	0.947806
bHLH_21	ERF_1	0.948301
bHLH_44	ERF_1	0.915085
bHLH_73	ERF_1	0.968848
bHLH_103	ERF_1	0.928667
bHLH_124	ERF_1	0.91993
bZIP_29	ERF_1	0.974641
bZIP_41	ERF_1	0.925423
bZIP_49	ERF_1	0.910446
C2H2_22	ERF_1	0.91193
C2H2_23	ERF_1	0.935335
C2H2_40	ERF_1	0.922365
C2H2_48	ERF_1	0.941591
C2H2_50	ERF_1	0.904572
C2H2_62	ERF_1	0.93363
C2H2_63	ERF_1	0.962398
C2H2_71	ERF_1	0.931646
C3H_7	ERF_1	0.913131
CO.like_4	ERF_1	0.919532
E2F.DP_12	ERF_1	0.956039
BBR.BPC_2	ERF_4	0.902302
bHLH_7	ERF_4	0.943753
bHLH_21	ERF_4	0.958276
bZIP_29	ERF_4	0.910972
bZIP_41	ERF_4	0.946481
bZIP_49	ERF_4	0.935443
C2H2_17	ERF_4	0.912086
C2H2_22	ERF_4	0.93462
C2H2_24	ERF_4	0.930833
C2H2_48	ERF_4	0.908683
C2H2_71	ERF_4	0.924481
C2H2_83	ERF_4	0.922286
DBB_6	ERF_4	0.981747
B3_4	ERF_8	0.900542
bHLH_7	ERF_8	0.905978
bHLH_16	ERF_8	0.916899
bHLH_21	ERF_8	0.920315
bHLH_73	ERF_8	0.9018
bHLH_124	ERF_8	0.949534
bZIP_29	ERF_8	0.933081
bZIP_49	ERF_8	0.918628
C2H2_22	ERF_8	0.914584
C2H2_23	ERF_8	0.907649
C2H2_40	ERF_8	0.908241
C2H2_48	ERF_8	0.928236
C2H2_62	ERF_8	0.934656
C2H2_71	ERF_8	0.938346
C3H_7	ERF_8	0.923436
bHLH_103	ERF_10	0.913368
bHLH_16	ERF_11	0.963142
bHLH_21	ERF_11	0.930518
bHLH_44	ERF_11	0.931071
bHLH_73	ERF_11	0.971716
bHLH_103	ERF_11	0.954249
bHLH_107	ERF_11	0.903508
bHLH_124	ERF_11	0.924075
bZIP_29	ERF_11	0.932053
bZIP_49	ERF_11	0.918923
C2H2_22	ERF_11	0.909643
C2H2_23	ERF_11	0.958819
C2H2_38	ERF_11	0.911217
C2H2_40	ERF_11	0.932134
C2H2_42	ERF_11	0.944378
C2H2_48	ERF_11	0.938222
C2H2_50	ERF_11	0.94549
C2H2_62	ERF_11	0.970786
C2H2_63	ERF_11	0.967391
C2H2_71	ERF_11	0.913347
C2H2_75	ERF_11	0.928971
C3H_7	ERF_11	0.928292
E2F.DP_12	ERF_11	0.927162
ERF_1	ERF_11	0.93757
C2H2_38	ERF_12	0.972989
C2H2_40	ERF_12	0.909544
C2H2_42	ERF_12	0.942923
C2H2_75	ERF_12	0.933202
C3H_54	ERF_12	0.943799
B3_4	ERF_16	0.927406
bHLH_7	ERF_16	0.910526
bHLH_21	ERF_16	0.919555
bZIP_49	ERF_16	0.932861
ERF_1	ERF_16	0.90112
ERF_4	ERF_16	0.938038
ARF_11	ERF_18	0.912664
bHLH_26	ERF_18	0.919322
bHLH_42	ERF_18	0.913775
bHLH_62	ERF_18	0.902331
bHLH_64	ERF_18	0.929088
bZIP_40	ERF_18	0.90943
C3H_13	ERF_18	0.910967
C3H_14	ERF_18	0.942364
C3H_44	ERF_18	0.90988
CO.like_6	ERF_18	0.906536
Dof_10	ERF_18	0.926093
E2F.DP_8	ERF_18	0.945461
E2F.DP_9	ERF_18	0.906312
C2H2_45	ERF_19	0.904138
bZIP_6	ERF_20	0.927204
bZIP_49	ERF_20	0.910761
C2H2_38	ERF_21	0.915182
ERF_12	ERF_21	0.92132
C2H2_38	ERF_24	0.922068
ERF_12	ERF_24	0.914319
ERF_21	ERF_24	0.918949
bHLH_16	ERF_25	0.92846
bHLH_44	ERF_25	0.909457
bHLH_73	ERF_25	0.939562
bHLH_124	ERF_25	0.928096
bHLH_137	ERF_25	0.922539
bZIP_29	ERF_25	0.916796
C2H2_23	ERF_25	0.94286
C2H2_38	ERF_25	0.931061
C2H2_40	ERF_25	0.928813
C2H2_42	ERF_25	0.941675
C2H2_48	ERF_25	0.935641
C2H2_50	ERF_25	0.904926
C2H2_62	ERF_25	0.95774
C2H2_63	ERF_25	0.944792
C2H2_71	ERF_25	0.901408
C2H2_75	ERF_25	0.969139
C3H_7	ERF_25	0.939862
C3H_54	ERF_25	0.959248
C3H_62	ERF_25	0.925949
ERF_11	ERF_25	0.948397
ERF_12	ERF_25	0.907087
BBR.BPC_2	ERF_26	0.93819
bHLH_21	ERF_28	0.909484
bZIP_6	ERF_28	0.912016
bZIP_41	ERF_28	0.908246
C2H2_22	ERF_28	0.915135
C2H2_24	ERF_28	0.949667
C2H2_50	ERF_28	0.910248
C3H_31	ERF_28	0.94225
DBB_6	ERF_28	0.940108
ERF_4	ERF_28	0.940132
ARF_12	ERF_29	0.933823
B3_4	ERF_29	0.910748
bHLH_16	ERF_29	0.901329
bHLH_21	ERF_29	0.949908
bHLH_73	ERF_29	0.904631
bHLH_103	ERF_29	0.902081
bZIP_29	ERF_29	0.938255
bZIP_41	ERF_29	0.903148
bZIP_49	ERF_29	0.903368
C2H2_1	ERF_29	0.901834
C2H2_22	ERF_29	0.915181
C2H2_23	ERF_29	0.900281
C2H2_40	ERF_29	0.914971
C2H2_48	ERF_29	0.925349
C2H2_50	ERF_29	0.920492
C2H2_63	ERF_29	0.906397
C2H2_71	ERF_29	0.918502
CO.like_4	ERF_29	0.905717
E2F.DP_12	ERF_29	0.904361
ERF_1	ERF_29	0.959846
ERF_4	ERF_29	0.920727
ERF_28	ERF_29	0.905661
ARF_16	ERF_31	0.904268
B3_3	ERF_31	0.9281
B3_17	ERF_31	0.932124
bZIP_69	ERF_31	0.919734
C2H2_60	ERF_31	0.90174
C2H2_80	ERF_31	0.902266
C3H_1	ERF_31	0.905172
C3H_64	ERF_31	0.926296
bHLH_97	ERF_32	0.91032
bHLH_131	ERF_32	0.903428
bHLH_134	ERF_32	0.922233
bZIP_12	ERF_32	0.91056
C3H_3	ERF_32	0.914261
B3_23	ERF_33	0.903523
bZIP_69	ERF_33	0.922108
C2H2_60	ERF_33	0.926837
C2H2_42	ERF_34	0.900957
C2H2_75	ERF_34	0.904015
C3H_54	ERF_34	0.908039
ERF_11	ERF_34	0.934264
ERF_19	ERF_34	0.90614
ERF_25	ERF_34	0.913162
bHLH_16	ERF_37	0.952738
bHLH_21	ERF_37	0.904867
bHLH_44	ERF_37	0.928912
bHLH_73	ERF_37	0.936472
bHLH_124	ERF_37	0.903296
bZIP_29	ERF_37	0.918404
C2H2_23	ERF_37	0.910515
C2H2_48	ERF_37	0.910136
C2H2_62	ERF_37	0.914822
C2H2_63	ERF_37	0.932512
ERF_1	ERF_37	0.919274
ERF_11	ERF_37	0.922503
bHLH_16	ERF_40	0.966443
bHLH_21	ERF_40	0.902682
bHLH_44	ERF_40	0.943021
bHLH_73	ERF_40	0.97791
bHLH_103	ERF_40	0.950006
bHLH_124	ERF_40	0.943224
bZIP_1	ERF_40	0.901895
bZIP_29	ERF_40	0.93135
C2H2_23	ERF_40	0.941106
C2H2_40	ERF_40	0.922388
C2H2_42	ERF_40	0.93762
C2H2_48	ERF_40	0.931489
C2H2_50	ERF_40	0.911496
C2H2_62	ERF_40	0.962212
C2H2_63	ERF_40	0.982266
C2H2_71	ERF_40	0.900205
C2H2_75	ERF_40	0.947779
C3H_7	ERF_40	0.920473
C3H_54	ERF_40	0.923686
E2F.DP_12	ERF_40	0.927779
ERF_1	ERF_40	0.935047
ERF_11	ERF_40	0.984177
ERF_25	ERF_40	0.967021
ERF_34	ERF_40	0.936491
ERF_37	ERF_40	0.936936
ERF_4	ERF_43	0.903289
ERF_16	ERF_43	0.94743
bZIP_75	ERF_48	0.904743
bHLH_7	ERF_49	0.914688
bZIP_41	ERF_49	0.921111
C2H2_17	ERF_49	0.952644
ERF_50	ERF_51	0.912816
bZIP_42	ERF_52	0.917404
CO.like_1	ERF_52	0.935927
CO.like_8	ERF_52	0.917208
C2H2_39	ERF_54	0.939952
C2H2_88	ERF_54	0.939008
C3H_22	ERF_54	0.904949
C3H_48	ERF_54	0.90434
CAMTA_6	ERF_54	0.922734
DBB_8	ERF_54	0.915827
C3H_17	ERF_55	0.944769
ARF_9	ERF_59	0.910361
ARF_11	ERF_59	0.901247
ARF_18	ERF_59	0.906584
B3_20	ERF_59	0.935146
bHLH_97	ERF_59	0.900861
bHLH_131	ERF_59	0.907518
bZIP_64	ERF_59	0.95433
C3H_44	ERF_59	0.919861
E2F.DP_8	ERF_59	0.903951
ERF_18	ERF_59	0.913956
C2H2_24	ERF_60	0.94673
ERF_4	ERF_60	0.931142
ERF_28	ERF_60	0.938168
bHLH_16	ERF_62	0.914062
bHLH_21	ERF_62	0.927031
bHLH_44	ERF_62	0.91017
bHLH_73	ERF_62	0.927435
bHLH_107	ERF_62	0.918695
bHLH_124	ERF_62	0.933874
bHLH_137	ERF_62	0.952711
bZIP_29	ERF_62	0.925843
C2H2_22	ERF_62	0.949185
C2H2_23	ERF_62	0.968972
C2H2_38	ERF_62	0.956788
C2H2_40	ERF_62	0.964485
C2H2_42	ERF_62	0.965549
C2H2_48	ERF_62	0.962203
C2H2_50	ERF_62	0.945929
C2H2_62	ERF_62	0.980672
C2H2_63	ERF_62	0.911972
C2H2_71	ERF_62	0.94539
C2H2_75	ERF_62	0.973756
C3H_7	ERF_62	0.981172
C3H_54	ERF_62	0.959587
C3H_62	ERF_62	0.949814
ERF_11	ERF_62	0.948816
ERF_12	ERF_62	0.926837
ERF_25	ERF_62	0.971764
ERF_34	ERF_62	0.907761
ERF_40	ERF_62	0.942066
ERF_8	ERF_66	0.939105
bHLH_7	ERF_70	0.930218
bHLH_21	ERF_70	0.966164
bHLH_107	ERF_70	0.904685
bZIP_6	ERF_70	0.956033
bZIP_29	ERF_70	0.92488
bZIP_41	ERF_70	0.953982
bZIP_49	ERF_70	0.921581
C2H2_22	ERF_70	0.987252
C2H2_23	ERF_70	0.941254
C2H2_40	ERF_70	0.948663
C2H2_48	ERF_70	0.957207
C2H2_50	ERF_70	0.953508
C2H2_62	ERF_70	0.94363
C2H2_71	ERF_70	0.967429
C3H_7	ERF_70	0.946577
CO.like_4	ERF_70	0.915087
DBB_6	ERF_70	0.969713
ERF_4	ERF_70	0.95211
ERF_28	ERF_70	0.941721
ERF_62	ERF_70	0.921118
bHLH_7	ERF_75	0.930218
bHLH_16	ERF_75	0.93409
bHLH_21	ERF_75	0.980113
bHLH_44	ERF_75	0.916171
bHLH_73	ERF_75	0.928503
bHLH_107	ERF_75	0.937582
bHLH_124	ERF_75	0.936149
bHLH_137	ERF_75	0.930685
bZIP_6	ERF_75	0.951948
bZIP_29	ERF_75	0.946584
bZIP_41	ERF_75	0.940516
bZIP_49	ERF_75	0.952559
C2H2_22	ERF_75	0.982462
C2H2_23	ERF_75	0.975351
C2H2_38	ERF_75	0.904447
C2H2_40	ERF_75	0.961533
C2H2_42	ERF_75	0.932916
C2H2_48	ERF_75	0.976785
C2H2_50	ERF_75	0.96708
C2H2_62	ERF_75	0.985825
C2H2_71	ERF_75	0.976394
C2H2_75	ERF_75	0.915313
C3H_7	ERF_75	0.974817
C3H_62	ERF_75	0.904096
CO.like_4	ERF_75	0.918915
DBB_6	ERF_75	0.932762
ERF_1	ERF_75	0.915913
ERF_4	ERF_75	0.923293
ERF_8	ERF_75	0.941076
ERF_11	ERF_75	0.944265
ERF_25	ERF_75	0.920508
ERF_40	ERF_75	0.921716
ERF_62	ERF_75	0.963735
ERF_70	ERF_75	0.974468
C3H_48	ERF_77	0.921843
bHLH_137	ERF_78	0.900109
bZIP_49	ERF_78	0.910194
ERF_75	ERF_78	0.914912
AP2_7	ERF_80	0.94117
AP2_8	ERF_80	0.918955
B3_16	ERF_80	0.952905
B3_20	ERF_80	0.921174
B3_22	ERF_80	0.906678
BES1_3	ERF_80	0.904085
bHLH_26	ERF_80	0.96625
bHLH_34	ERF_80	0.915967
bHLH_42	ERF_80	0.936192
bHLH_62	ERF_80	0.911853
bHLH_64	ERF_80	0.921511
bHLH_90	ERF_80	0.911205
bZIP_40	ERF_80	0.94218
bZIP_64	ERF_80	0.943236
C3H_13	ERF_80	0.935727
C3H_14	ERF_80	0.914949
C3H_40	ERF_80	0.940434
DBB_3	ERF_80	0.962625
Dof_10	ERF_80	0.937927
E2F.DP_3	ERF_80	0.919454
E2F.DP_8	ERF_80	0.938246
ERF_18	ERF_80	0.921334
ERF_59	ERF_80	0.925724
AP2_7	ERF_82	0.964381
AP2_8	ERF_82	0.925223
ARR.B_7	ERF_82	0.900951
B3_16	ERF_82	0.934154
B3_22	ERF_82	0.917855
bHLH_26	ERF_82	0.955945
bHLH_34	ERF_82	0.91302
bHLH_42	ERF_82	0.909604
bHLH_64	ERF_82	0.92804
bZIP_40	ERF_82	0.945348
bZIP_64	ERF_82	0.933229
C3H_13	ERF_82	0.90489
C3H_14	ERF_82	0.93712
C3H_40	ERF_82	0.96917
C3H_42	ERF_82	0.913535
C3H_56	ERF_82	0.90831
CO.like_5	ERF_82	0.917608
DBB_3	ERF_82	0.937386
Dof_10	ERF_82	0.926757
Dof_32	ERF_82	0.904305
Dof_33	ERF_82	0.922924
E2F.DP_3	ERF_82	0.903199
E2F.DP_8	ERF_82	0.930851
ERF_80	ERF_82	0.960678
bHLH_103	ERF_85	0.904938
ERF_10	ERF_85	0.920946
ERF_40	ERF_85	0.916881
ARF_12	ERF_86	0.900995
bHLH_16	ERF_86	0.933109
bHLH_21	ERF_86	0.979444
bHLH_44	ERF_86	0.914339
bHLH_73	ERF_86	0.945228
bHLH_103	ERF_86	0.924263
bHLH_107	ERF_86	0.924539
bZIP_6	ERF_86	0.934915
bZIP_29	ERF_86	0.951211
bZIP_41	ERF_86	0.932921
bZIP_49	ERF_86	0.932451
C2H2_22	ERF_86	0.967267
C2H2_23	ERF_86	0.977162
C2H2_40	ERF_86	0.958385
C2H2_42	ERF_86	0.944733
C2H2_48	ERF_86	0.97624
C2H2_50	ERF_86	0.972793
C2H2_62	ERF_86	0.969064
C2H2_63	ERF_86	0.921433
C2H2_71	ERF_86	0.963465
C3H_7	ERF_86	0.948299
CO.like_4	ERF_86	0.936354
DBB_6	ERF_86	0.917472
E2F.DP_12	ERF_86	0.912582
ERF_1	ERF_86	0.947849
ERF_4	ERF_86	0.919329
ERF_8	ERF_86	0.907404
ERF_11	ERF_86	0.954042
ERF_25	ERF_86	0.900208
ERF_28	ERF_86	0.901635
ERF_29	ERF_86	0.947226
ERF_37	ERF_86	0.902473
ERF_40	ERF_86	0.924597
ERF_62	ERF_86	0.937346
ERF_70	ERF_86	0.952615
ERF_75	ERF_86	0.97688
bHLH_7	ERF_89	0.912625
bHLH_16	ERF_89	0.911929
bHLH_21	ERF_89	0.976875
bHLH_107	ERF_89	0.925616
bHLH_124	ERF_89	0.904527
bZIP_6	ERF_89	0.961237
bZIP_29	ERF_89	0.941985
bZIP_41	ERF_89	0.943966
bZIP_49	ERF_89	0.937223
C2H2_22	ERF_89	0.995705
C2H2_23	ERF_89	0.956562
C2H2_38	ERF_89	0.911636
C2H2_40	ERF_89	0.976952
C2H2_42	ERF_89	0.923303
C2H2_48	ERF_89	0.97007
C2H2_50	ERF_89	0.978019
C2H2_62	ERF_89	0.968197
C2H2_71	ERF_89	0.983026
C3H_7	ERF_89	0.971384
CO.like_4	ERF_89	0.912484
DBB_6	ERF_89	0.942343
ERF_1	ERF_89	0.90704
ERF_4	ERF_89	0.935401
ERF_8	ERF_89	0.916896
ERF_11	ERF_89	0.917343
ERF_28	ERF_89	0.923326
ERF_29	ERF_89	0.912186
ERF_62	ERF_89	0.949173
ERF_70	ERF_89	0.988188
ERF_75	ERF_89	0.985276
ERF_86	ERF_89	0.966567
ERF_50	ERF_91	0.932871
ERF_51	ERF_91	0.937204
bHLH_7	ERF_94	0.939989
bHLH_21	ERF_94	0.946796
bZIP_6	ERF_94	0.907942
bZIP_29	ERF_94	0.912492
bZIP_41	ERF_94	0.958839
bZIP_49	ERF_94	0.906937
C2H2_17	ERF_94	0.905246
C2H2_22	ERF_94	0.947373
C2H2_48	ERF_94	0.918359
C2H2_71	ERF_94	0.935745
CO.like_4	ERF_94	0.919681
DBB_6	ERF_94	0.974608
ERF_4	ERF_94	0.958612
ERF_28	ERF_94	0.926421
ERF_70	ERF_94	0.9682
ERF_75	ERF_94	0.931131
ERF_86	ERF_94	0.906768
ERF_89	ERF_94	0.946985
bZIP_6	ERF_95	0.932992
C2H2_22	ERF_95	0.913908
C2H2_23	ERF_95	0.904304
C2H2_38	ERF_95	0.93137
C2H2_40	ERF_95	0.900929
C2H2_42	ERF_95	0.903655
C2H2_50	ERF_95	0.924674
C2H2_62	ERF_95	0.911276
C3H_7	ERF_95	0.915878
ERF_62	ERF_95	0.937122
ERF_70	ERF_95	0.916566
ERF_75	ERF_95	0.925109
ERF_89	ERF_95	0.925585
C2H2_88	ERF_96	0.905515
BBR.BPC_2	ERF_98	0.93114
C2H2_83	ERF_98	0.901386
ERF_4	ERF_98	0.902308
ERF_16	ERF_98	0.924976
ERF_26	ERF_98	0.904098
BBR.BPC_2	ERF_101	0.956525
C2H2_83	ERF_101	0.939524
DBB_6	ERF_101	0.919302
ERF_4	ERF_101	0.938516
ERF_16	ERF_101	0.904919
ERF_26	ERF_101	0.917137
ERF_94	ERF_101	0.902362
ERF_98	ERF_101	0.926004
C3H_52	ERF_104	0.903239
ARF_12	ERF_106	0.947689
B3_4	ERF_106	0.950531
bHLH_7	ERF_106	0.934158
bHLH_16	ERF_106	0.911248
bHLH_21	ERF_106	0.958507
bZIP_29	ERF_106	0.958202
bZIP_41	ERF_106	0.947465
bZIP_49	ERF_106	0.949294
C2H2_22	ERF_106	0.917545
C2H2_48	ERF_106	0.908127
C2H2_62	ERF_106	0.905261
C2H2_71	ERF_106	0.925902
DBB_6	ERF_106	0.939988
E2F.DP_12	ERF_106	0.913224
ERF_1	ERF_106	0.952459
ERF_4	ERF_106	0.964487
ERF_16	ERF_106	0.960257
ERF_28	ERF_106	0.90889
ERF_29	ERF_106	0.948438
ERF_43	ERF_106	0.935702
ERF_60	ERF_106	0.902747
ERF_70	ERF_106	0.916144
ERF_75	ERF_106	0.915178
ERF_86	ERF_106	0.922254
ERF_89	ERF_106	0.921272
ERF_94	ERF_106	0.927277
BBR.BPC_2	ERF_107	0.915525
bHLH_21	ERF_107	0.910534
C2H2_22	ERF_107	0.903131
C2H2_83	ERF_107	0.920998
DBB_6	ERF_107	0.955381
ERF_4	ERF_107	0.953119
ERF_28	ERF_107	0.902329
ERF_58	ERF_107	0.901938
ERF_70	ERF_107	0.92806
ERF_89	ERF_107	0.910477
ERF_94	ERF_107	0.925489
ERF_101	ERF_107	0.925107
ERF_106	ERF_107	0.91453
BES1_3	ERF_108	0.934401
bZIP_40	ERF_108	0.901636
bZIP_62	ERF_108	0.922491
B3_4	ERF_110	0.909313
bHLH_7	ERF_110	0.963123
bHLH_21	ERF_110	0.970935
bZIP_6	ERF_110	0.92217
bZIP_29	ERF_110	0.923934
bZIP_41	ERF_110	0.959774
bZIP_49	ERF_110	0.951785
C2H2_17	ERF_110	0.917019
C2H2_22	ERF_110	0.949083
C2H2_23	ERF_110	0.907037
C2H2_24	ERF_110	0.900851
C2H2_48	ERF_110	0.927272
C2H2_50	ERF_110	0.913394
C2H2_62	ERF_110	0.920301
C2H2_71	ERF_110	0.9346
DBB_6	ERF_110	0.990359
ERF_4	ERF_110	0.986126
ERF_16	ERF_110	0.922305
ERF_28	ERF_110	0.934766
ERF_29	ERF_110	0.904791
ERF_70	ERF_110	0.971524
ERF_75	ERF_110	0.953542
ERF_86	ERF_110	0.937096
ERF_89	ERF_110	0.953886
ERF_94	ERF_110	0.962766
ERF_101	ERF_110	0.912974
ERF_106	ERF_110	0.959519
ERF_107	ERF_110	0.947912
C3H_29	FAR1_2	0.913826
C3H_32	FAR1_4	0.917886
ARF_10	FAR1_6	0.946824
B3_1	FAR1_6	0.907493
bZIP_9	FAR1_6	0.907001
C3H_43	FAR1_6	0.923712
C3H_49	FAR1_9	0.918823
B3_3	FAR1_10	0.934908
C3H_1	FAR1_10	0.918507
C3H_50	FAR1_10	0.909052
B3_3	FAR1_12	0.925751
C2H2_88	FAR1_13	0.900915
ERF_31	FAR1_20	0.912288
bHLH_64	G2.like_1	0.900683
C3H_44	G2.like_1	0.920727
C3H_56	G2.like_1	0.908607
Dof_10	G2.like_1	0.902194
Dof_30	G2.like_1	0.901597
Dof_33	G2.like_1	0.911474
E2F.DP_8	G2.like_1	0.914092
bHLH_75	G2.like_3	0.900911
B3_7	G2.like_4	0.902797
FAR1_6	G2.like_4	0.902044
AP2_8	G2.like_23	0.915544
ARF_6	G2.like_23	0.900653
ARF_9	G2.like_23	0.936544
ARR.B_7	G2.like_23	0.905525
B3_1	G2.like_23	0.909824
B3_14	G2.like_23	0.9332
B3_23	G2.like_23	0.911336
bHLH_97	G2.like_23	0.952271
bHLH_131	G2.like_23	0.928656
bHLH_134	G2.like_23	0.922554
bZIP_5	G2.like_23	0.902281
bZIP_7	G2.like_23	0.914551
bZIP_58	G2.like_23	0.912424
bZIP_64	G2.like_23	0.936525
C2H2_57	G2.like_23	0.900603
ERF_32	G2.like_23	0.903014
ERF_59	G2.like_23	0.920997
FAR1_6	G2.like_23	0.907279
G2.like_4	G2.like_23	0.911433
C2H2_76	G2.like_25	0.914257
ERF_12	G2.like_34	0.904423
ERF_34	G2.like_34	0.91194
AP2_7	G2.like_35	0.901747
ERF_82	G2.like_35	0.900848
G2.like_19	G2.like_36	0.903252
bHLH_68	G2.like_38	0.907433
bZIP_58	G2.like_38	0.921493
bZIP_64	G2.like_38	0.905441
E2F.DP_3	G2.like_38	0.933253
G2.like_23	G2.like_38	0.903234
C3H_2	G2.like_40	0.90847
BBR.BPC_2	G2.like_42	0.917064
BES1_2	G2.like_42	0.906332
bHLH_7	G2.like_42	0.940139
bZIP_41	G2.like_42	0.936214
C2H2_83	G2.like_42	0.91593
DBB_6	G2.like_42	0.93996
ERF_4	G2.like_42	0.950566
ERF_16	G2.like_42	0.909472
ERF_43	G2.like_42	0.930743
ERF_94	G2.like_42	0.924431
ERF_98	G2.like_42	0.905021
ERF_101	G2.like_42	0.92438
ERF_106	G2.like_42	0.953545
ERF_110	G2.like_42	0.943638
ARF_12	GATA_4	0.906235
bHLH_7	GATA_4	0.926457
bHLH_21	GATA_4	0.932322
bZIP_6	GATA_4	0.905566
bZIP_29	GATA_4	0.921297
bZIP_41	GATA_4	0.931905
bZIP_49	GATA_4	0.923739
C2H2_22	GATA_4	0.93756
C2H2_48	GATA_4	0.912573
C2H2_71	GATA_4	0.937988
DBB_6	GATA_4	0.921976
ERF_4	GATA_4	0.946622
ERF_20	GATA_4	0.912743
ERF_28	GATA_4	0.923406
ERF_29	GATA_4	0.917893
ERF_70	GATA_4	0.93785
ERF_75	GATA_4	0.909945
ERF_86	GATA_4	0.903475
ERF_89	GATA_4	0.92725
ERF_94	GATA_4	0.925345
ERF_106	GATA_4	0.946118
ERF_110	GATA_4	0.947405
G2.like_42	GATA_4	0.926644
AP2_8	GATA_5	0.903201
bHLH_39	GATA_5	0.934106
CO.like_1	GATA_5	0.90733
E2F.DP_2	GATA_5	0.910533
E2F.DP_8	GATA_5	0.903693
ERF_80	GATA_5	0.913934
ERF_43	GATA_18	0.915572
AP2_7	GATA_21	0.905508
B3_16	GATA_21	0.905966
bHLH_26	GATA_21	0.957958
bHLH_42	GATA_21	0.931758
bHLH_64	GATA_21	0.913344
bZIP_40	GATA_21	0.924409
C2H2_19	GATA_21	0.966131
C2H2_36	GATA_21	0.903057
C3H_13	GATA_21	0.919022
DBB_3	GATA_21	0.931939
E2F.DP_8	GATA_21	0.922324
ERF_80	GATA_21	0.928127
AP2_7	GATA_23	0.929094
B3_16	GATA_23	0.900123
BES1_3	GATA_23	0.903293
bHLH_26	GATA_23	0.927112
bHLH_42	GATA_23	0.918455
bHLH_64	GATA_23	0.939839
bHLH_90	GATA_23	0.904306
bZIP_40	GATA_23	0.932624
bZIP_62	GATA_23	0.937214
C2H2_36	GATA_23	0.918583
C3H_13	GATA_23	0.931103
C3H_14	GATA_23	0.910111
C3H_56	GATA_23	0.930685
CO.like_5	GATA_23	0.939366
DBB_3	GATA_23	0.916711
Dof_10	GATA_23	0.904445
Dof_32	GATA_23	0.935712
Dof_33	GATA_23	0.929831
E2F.DP_8	GATA_23	0.905634
E2F.DP_9	GATA_23	0.90498
ERF_80	GATA_23	0.916741
ERF_82	GATA_23	0.927977
GATA_3	GATA_23	0.910358
GATA_21	GATA_23	0.91663
bZIP_73	GATA_27	0.910501
AP2_6	GATA_28	0.910451
bHLH_11	GATA_28	0.917995
C3H_17	GATA_28	0.907188
GATA_7	GATA_28	0.90079
B3_4	GATA_30	0.905375
ERF_4	GATA_30	0.90427
ERF_16	GATA_30	0.933607
ERF_43	GATA_30	0.932741
ERF_106	GATA_30	0.935393
GATA_18	GATA_30	0.90227
AP2_7	GATA_32	0.932532
ARF_9	GATA_32	0.905174
B3_16	GATA_32	0.904892
bHLH_26	GATA_32	0.972105
bHLH_42	GATA_32	0.939766
bHLH_64	GATA_32	0.938207
bHLH_90	GATA_32	0.932084
bZIP_40	GATA_32	0.934863
bZIP_64	GATA_32	0.909433
C2H2_19	GATA_32	0.936093
C2H2_36	GATA_32	0.908778
C3H_13	GATA_32	0.939917
C3H_40	GATA_32	0.926555
C3H_56	GATA_32	0.902986
DBB_3	GATA_32	0.938306
Dof_10	GATA_32	0.922433
Dof_12	GATA_32	0.911494
E2F.DP_8	GATA_32	0.937397
E2F.DP_9	GATA_32	0.91255
ERF_18	GATA_32	0.90832
ERF_59	GATA_32	0.90207
ERF_80	GATA_32	0.957952
ERF_82	GATA_32	0.932126
GATA_21	GATA_32	0.965129
GATA_23	GATA_32	0.939826
C2H2_23	GRAS_1	0.924819
C2H2_42	GRAS_1	0.927829
C3H_7	GRAS_1	0.900767
ERF_62	GRAS_1	0.907801
ERF_86	GRAS_1	0.900556
bHLH_137	GRAS_2	0.901795
B3_4	GRAS_6	0.945062
bHLH_7	GRAS_6	0.910454
bHLH_16	GRAS_6	0.918812
bHLH_21	GRAS_6	0.959528
bHLH_44	GRAS_6	0.908555
bHLH_73	GRAS_6	0.912511
bHLH_124	GRAS_6	0.929611
bZIP_29	GRAS_6	0.940079
bZIP_41	GRAS_6	0.914013
bZIP_49	GRAS_6	0.928497
C2H2_22	GRAS_6	0.923937
C2H2_23	GRAS_6	0.906289
C2H2_40	GRAS_6	0.922973
C2H2_48	GRAS_6	0.93316
C2H2_62	GRAS_6	0.9199
C2H2_71	GRAS_6	0.931447
C3H_7	GRAS_6	0.91488
DBB_6	GRAS_6	0.92414
E2F.DP_12	GRAS_6	0.90507
ERF_1	GRAS_6	0.928661
ERF_4	GRAS_6	0.939874
ERF_8	GRAS_6	0.938123
ERF_16	GRAS_6	0.947242
ERF_29	GRAS_6	0.912587
ERF_37	GRAS_6	0.907798
ERF_70	GRAS_6	0.9132
ERF_75	GRAS_6	0.935757
ERF_86	GRAS_6	0.916344
ERF_89	GRAS_6	0.927786
ERF_94	GRAS_6	0.918555
ERF_101	GRAS_6	0.910701
ERF_106	GRAS_6	0.950503
ERF_107	GRAS_6	0.925672
ERF_110	GRAS_6	0.935771
bHLH_88	GRAS_7	0.913409
ERF_82	GRAS_7	0.902779
ARF_12	GRAS_13	0.903957
C3H_1	GRAS_15	0.92924
C3H_24	GRAS_15	0.900603
AP2_8	GRAS_16	0.92749
ARF_9	GRAS_16	0.911133
bHLH_26	GRAS_16	0.905785
bHLH_34	GRAS_16	0.90499
bZIP_64	GRAS_16	0.942169
C3H_3	GRAS_16	0.904816
C3H_40	GRAS_16	0.932252
CO.like_6	GRAS_16	0.909701
DBB_3	GRAS_16	0.900969
Dof_10	GRAS_16	0.924931
E2F.DP_8	GRAS_16	0.914813
ERF_59	GRAS_16	0.912796
ERF_80	GRAS_16	0.930451
ERF_82	GRAS_16	0.92221
G2.like_4	GRAS_16	0.905262
G2.like_23	GRAS_16	0.901639
GATA_32	GRAS_16	0.906885
ARF_12	GRAS_17	0.911014
B3_4	GRAS_17	0.902282
bHLH_7	GRAS_17	0.927767
bZIP_29	GRAS_17	0.929094
bZIP_41	GRAS_17	0.929029
C2H2_17	GRAS_17	0.900301
C2H2_71	GRAS_17	0.902026
ERF_1	GRAS_17	0.900863
ERF_16	GRAS_17	0.909017
ERF_43	GRAS_17	0.923935
ERF_49	GRAS_17	0.907882
ERF_106	GRAS_17	0.923552
G2.like_42	GRAS_17	0.913072
GATA_18	GRAS_17	0.905018
AP2_7	GRAS_23	0.916177
ARR.B_7	GRAS_23	0.934317
bHLH_26	GRAS_23	0.909569
bHLH_42	GRAS_23	0.903968
bHLH_64	GRAS_23	0.909821
bZIP_7	GRAS_23	0.918377
bZIP_40	GRAS_23	0.914097
bZIP_64	GRAS_23	0.931101
C3H_9	GRAS_23	0.949332
C3H_14	GRAS_23	0.922762
C3H_40	GRAS_23	0.929966
CO.like_5	GRAS_23	0.901937
DBB_3	GRAS_23	0.908668
E2F.DP_3	GRAS_23	0.92478
E2F.DP_8	GRAS_23	0.910047
ERF_80	GRAS_23	0.901186
ERF_82	GRAS_23	0.936153
GRAS_16	GRAS_23	0.917502
ARF_12	GRAS_24	0.920087
B3_4	GRAS_24	0.946314
bHLH_7	GRAS_24	0.961411
bHLH_16	GRAS_24	0.940859
bHLH_21	GRAS_24	0.97937
bHLH_44	GRAS_24	0.910424
bHLH_73	GRAS_24	0.924427
bHLH_124	GRAS_24	0.945415
bHLH_137	GRAS_24	0.90322
bZIP_6	GRAS_24	0.902304
bZIP_29	GRAS_24	0.972534
bZIP_41	GRAS_24	0.967752
bZIP_49	GRAS_24	0.959614
C2H2_17	GRAS_24	0.914899
C2H2_22	GRAS_24	0.965469
C2H2_23	GRAS_24	0.941768
C2H2_40	GRAS_24	0.933975
C2H2_48	GRAS_24	0.964963
C2H2_50	GRAS_24	0.924217
C2H2_62	GRAS_24	0.958444
C2H2_63	GRAS_24	0.901275
C2H2_71	GRAS_24	0.972664
C3H_7	GRAS_24	0.945215
CO.like_4	GRAS_24	0.923582
DBB_6	GRAS_24	0.958553
E2F.DP_12	GRAS_24	0.917223
ERF_1	GRAS_24	0.945346
ERF_4	GRAS_24	0.963387
ERF_8	GRAS_24	0.955265
ERF_11	GRAS_24	0.908556
ERF_16	GRAS_24	0.938887
ERF_29	GRAS_24	0.921924
ERF_37	GRAS_24	0.912308
ERF_40	GRAS_24	0.900661
ERF_49	GRAS_24	0.905287
ERF_62	GRAS_24	0.914051
ERF_70	GRAS_24	0.96082
ERF_75	GRAS_24	0.972062
ERF_86	GRAS_24	0.952555
ERF_89	GRAS_24	0.962506
ERF_94	GRAS_24	0.956057
ERF_101	GRAS_24	0.90718
ERF_106	GRAS_24	0.96984
ERF_107	GRAS_24	0.925789
ERF_110	GRAS_24	0.973624
G2.like_42	GRAS_24	0.934054
GATA_4	GRAS_24	0.943598
GRAS_6	GRAS_24	0.971122
GRAS_17	GRAS_24	0.932588
bHLH_7	GRAS_26	0.950444
bHLH_16	GRAS_26	0.91225
bHLH_21	GRAS_26	0.970632
bHLH_107	GRAS_26	0.919752
bHLH_124	GRAS_26	0.904657
bHLH_137	GRAS_26	0.909405
bZIP_6	GRAS_26	0.955665
bZIP_29	GRAS_26	0.940995
bZIP_41	GRAS_26	0.960324
bZIP_49	GRAS_26	0.932874
C2H2_17	GRAS_26	0.919624
C2H2_22	GRAS_26	0.981072
C2H2_23	GRAS_26	0.964541
C2H2_40	GRAS_26	0.937148
C2H2_42	GRAS_26	0.905278
C2H2_48	GRAS_26	0.971333
C2H2_50	GRAS_26	0.942894
C2H2_62	GRAS_26	0.966296
C2H2_71	GRAS_26	0.974044
C3H_7	GRAS_26	0.962555
CO.like_4	GRAS_26	0.941616
DBB_6	GRAS_26	0.947889
ERF_4	GRAS_26	0.931906
ERF_8	GRAS_26	0.916463
ERF_11	GRAS_26	0.910108
ERF_62	GRAS_26	0.942946
ERF_70	GRAS_26	0.982862
ERF_75	GRAS_26	0.987351
ERF_78	GRAS_26	0.921202
ERF_86	GRAS_26	0.966852
ERF_89	GRAS_26	0.975335
ERF_94	GRAS_26	0.947839
ERF_95	GRAS_26	0.91761
ERF_106	GRAS_26	0.909964
ERF_110	GRAS_26	0.961974
GATA_4	GRAS_26	0.93529
GRAS_6	GRAS_26	0.907589
GRAS_24	GRAS_26	0.968143
G2.like_19	GRAS_28	0.903952
bHLH_125	GRAS_31	0.933201
C3H_17	GRAS_34	0.918909
bZIP_42	GRAS_35	0.901251
bHLH_21	GRAS_36	0.917002
bHLH_137	GRAS_36	0.940023
bZIP_41	GRAS_36	0.923958
C2H2_22	GRAS_36	0.935125
C2H2_23	GRAS_36	0.936846
C2H2_40	GRAS_36	0.913447
C2H2_48	GRAS_36	0.931978
C2H2_62	GRAS_36	0.925556
C2H2_71	GRAS_36	0.925415
C2H2_75	GRAS_36	0.903194
C3H_7	GRAS_36	0.952341
C3H_62	GRAS_36	0.920103
CO.like_4	GRAS_36	0.932053
ERF_62	GRAS_36	0.941788
ERF_70	GRAS_36	0.934627
ERF_75	GRAS_36	0.938567
ERF_78	GRAS_36	0.907846
ERF_89	GRAS_36	0.930202
ERF_94	GRAS_36	0.915119
ERF_95	GRAS_36	0.915023
GRAS_24	GRAS_36	0.912232
GRAS_26	GRAS_36	0.951582
C2H2_45	GRAS_46	0.911409
ARF_12	GRAS_48	0.90112
bHLH_7	GRAS_48	0.942982
bHLH_16	GRAS_48	0.92639
bHLH_21	GRAS_48	0.98793
bHLH_73	GRAS_48	0.910637
bHLH_107	GRAS_48	0.904366
bHLH_124	GRAS_48	0.905448
bZIP_6	GRAS_48	0.959487
bZIP_29	GRAS_48	0.960115
bZIP_41	GRAS_48	0.974609
bZIP_49	GRAS_48	0.946691
C2H2_17	GRAS_48	0.91252
C2H2_22	GRAS_48	0.990211
C2H2_23	GRAS_48	0.964385
C2H2_40	GRAS_48	0.960941
C2H2_42	GRAS_48	0.90444
C2H2_48	GRAS_48	0.972479
C2H2_50	GRAS_48	0.961521
C2H2_62	GRAS_48	0.962277
C2H2_71	GRAS_48	0.98412
C3H_7	GRAS_48	0.967521
CO.like_4	GRAS_48	0.945161
DBB_6	GRAS_48	0.952527
ERF_1	GRAS_48	0.934314
ERF_4	GRAS_48	0.949852
ERF_8	GRAS_48	0.916939
ERF_11	GRAS_48	0.919112
ERF_28	GRAS_48	0.927391
ERF_29	GRAS_48	0.932233
ERF_62	GRAS_48	0.936686
ERF_70	GRAS_48	0.983938
ERF_75	GRAS_48	0.982442
ERF_86	GRAS_48	0.973786
ERF_89	GRAS_48	0.989899
ERF_94	GRAS_48	0.959223
ERF_106	GRAS_48	0.945359
ERF_110	GRAS_48	0.966015
GATA_4	GRAS_48	0.945025
GRAS_6	GRAS_48	0.932692
GRAS_24	GRAS_48	0.975013
GRAS_26	GRAS_48	0.983681
GRAS_36	GRAS_48	0.936998
ERF_92	GRAS_49	0.931685
B3_14	GRAS_50	0.902858
bZIP_69	GRAS_50	0.912343
C2H2_19	GRF_4	0.906157
bZIP_26	GRF_8	0.915404
C3H_13	GRF_8	0.905359
C3H_14	GRF_8	0.920875
Dof_32	GRF_8	0.906752
ERF_18	GRF_8	0.907071
ERF_80	GRF_8	0.909867
GRAS_43	GRF_8	0.905734
bZIP_44	HB.other_1	0.924094
C2H2_39	HB.other_5	0.913779
C2H2_88	HB.other_5	0.910934
ERF_54	HB.other_5	0.903296
GRAS_40	HB.other_5	0.910464
HB.other_1	HB.other_5	0.921687
B3_3	HB.other_7	0.929824
C3H_47	HB.other_7	0.91041
FAR1_10	HB.other_7	0.910601
C3H_4	HB.other_8	0.900023
ARF_12	HB.other_10	0.917948
bHLH_7	HB.other_10	0.926507
bZIP_29	HB.other_10	0.901635
bZIP_41	HB.other_10	0.91791
C2H2_17	HB.other_10	0.92654
ERF_4	HB.other_10	0.920515
ERF_16	HB.other_10	0.92818
ERF_43	HB.other_10	0.940717
ERF_49	HB.other_10	0.918071
ERF_101	HB.other_10	0.905371
ERF_106	HB.other_10	0.92978
G2.like_42	HB.other_10	0.930208
GATA_18	HB.other_10	0.919304
GATA_30	HB.other_10	0.900754
GRAS_6	HB.other_10	0.900754
GRAS_17	HB.other_10	0.973184
GRAS_24	HB.other_10	0.932729
C3H_50	HB.other_11	0.902481
G2.like_11	HB.other_11	0.932365
ARF_18	HB.other_12	0.906732
C2H2_55	HB.other_12	0.904318
G2.like_11	HB.other_15	0.911276
HB.other_11	HB.other_15	0.905777
ARF_16	HB.PHD_1	0.91107
B3_14	HB.PHD_1	0.915187
B3_17	HB.PHD_1	0.924447
bHLH_60	HB.PHD_1	0.900133
C3H_64	HB.PHD_1	0.946714
ERF_31	HB.PHD_1	0.955875
FAR1_20	HB.PHD_1	0.927471
ARF_16	HB.PHD_2	0.927144
B3_17	HB.PHD_2	0.909687
C3H_64	HB.PHD_2	0.932574
ERF_31	HB.PHD_2	0.956985
FAR1_20	HB.PHD_2	0.915897
HB.PHD_1	HB.PHD_2	0.981259
C2H2_88	HB.PHD_3	0.91581
CAMTA_6	HB.PHD_3	0.910501
ERF_54	HB.PHD_3	0.928744
HB.other_1	HB.PHD_3	0.900868
HB.other_5	HB.PHD_3	0.911373
ERF_54	HD.ZIP_10	0.907388
C3H_52	HD.ZIP_11	0.903483
CPP_2	HD.ZIP_11	0.926077
GRAS_40	HD.ZIP_11	0.900754
CO.like_6	HD.ZIP_18	0.906617
ERF_76	HD.ZIP_18	0.902561
C2H2_83	HD.ZIP_23	0.904623
DBB_6	HD.ZIP_23	0.922132
ERF_4	HD.ZIP_23	0.944658
ERF_70	HD.ZIP_23	0.905632
ERF_101	HD.ZIP_23	0.927277
ERF_107	HD.ZIP_23	0.927548
ERF_110	HD.ZIP_23	0.927853
C3H_17	HD.ZIP_25	0.923059
GATA_28	HD.ZIP_25	0.907261
bHLH_88	HD.ZIP_26	0.912771
AP2_6	HD.ZIP_37	0.913602
bHLH_43	HD.ZIP_37	0.923154
bHLH_134	HD.ZIP_37	0.903722
bZIP_42	HD.ZIP_37	0.91549
C2H2_82	HD.ZIP_37	0.90974
C3H_3	HD.ZIP_37	0.901795
CO.like_1	HD.ZIP_37	0.938687
bHLH_88	HD.ZIP_45	0.905537
HD.ZIP_26	HD.ZIP_45	0.929419
bZIP_5	HRT.like_2	0.91984
bHLH_7	HSF_1	0.928449
bHLH_16	HSF_1	0.931416
bHLH_21	HSF_1	0.970547
bHLH_44	HSF_1	0.902265
bHLH_73	HSF_1	0.931375
bHLH_107	HSF_1	0.91305
bHLH_124	HSF_1	0.929699
bHLH_137	HSF_1	0.942365
bZIP_6	HSF_1	0.931787
bZIP_29	HSF_1	0.944606
bZIP_41	HSF_1	0.940541
bZIP_49	HSF_1	0.921227
C2H2_22	HSF_1	0.972431
C2H2_23	HSF_1	0.980593
C2H2_38	HSF_1	0.905779
C2H2_40	HSF_1	0.954634
C2H2_42	HSF_1	0.940233
C2H2_48	HSF_1	0.982195
C2H2_50	HSF_1	0.950626
C2H2_62	HSF_1	0.979885
C2H2_71	HSF_1	0.96969
C2H2_75	HSF_1	0.917578
C3H_7	HSF_1	0.979471
C3H_62	HSF_1	0.929277
CO.like_4	HSF_1	0.940785
DBB_6	HSF_1	0.919968
ERF_1	HSF_1	0.911992
ERF_8	HSF_1	0.926447
ERF_11	HSF_1	0.933916
ERF_25	HSF_1	0.933996
ERF_40	HSF_1	0.918247
ERF_62	HSF_1	0.972563
ERF_70	HSF_1	0.963053
ERF_75	HSF_1	0.988638
ERF_78	HSF_1	0.902231
ERF_86	HSF_1	0.969091
ERF_89	HSF_1	0.969027
ERF_94	HSF_1	0.917926
ERF_95	HSF_1	0.922611
ERF_110	HSF_1	0.938064
GATA_4	HSF_1	0.900044
GRAS_6	HSF_1	0.919481
GRAS_24	HSF_1	0.960873
GRAS_26	HSF_1	0.98648
GRAS_36	HSF_1	0.956445
GRAS_48	HSF_1	0.973122
ARF_12	HSF_2	0.91983
bHLH_7	HSF_2	0.947687
bHLH_16	HSF_2	0.931694
bHLH_21	HSF_2	0.976657
bHLH_73	HSF_2	0.930428
bHLH_84	HSF_2	0.926016
bHLH_107	HSF_2	0.905193
bZIP_6	HSF_2	0.948807
bZIP_29	HSF_2	0.959606
bZIP_41	HSF_2	0.973309
bZIP_49	HSF_2	0.943197
C2H2_17	HSF_2	0.938076
C2H2_22	HSF_2	0.963484
C2H2_23	HSF_2	0.963575
C2H2_40	HSF_2	0.927434
C2H2_48	HSF_2	0.961326
C2H2_50	HSF_2	0.942808
C2H2_62	HSF_2	0.952928
C2H2_71	HSF_2	0.965892
C3H_7	HSF_2	0.942496
CO.like_4	HSF_2	0.946672
DBB_6	HSF_2	0.934324
ERF_1	HSF_2	0.943018
ERF_4	HSF_2	0.935097
ERF_8	HSF_2	0.906202
ERF_11	HSF_2	0.927141
ERF_28	HSF_2	0.912911
ERF_29	HSF_2	0.930354
ERF_49	HSF_2	0.932487
ERF_62	HSF_2	0.911535
ERF_70	HSF_2	0.956026
ERF_75	HSF_2	0.968317
ERF_86	HSF_2	0.978259
ERF_89	HSF_2	0.959583
ERF_94	HSF_2	0.928233
ERF_106	HSF_2	0.940041
ERF_110	HSF_2	0.953647
GATA_4	HSF_2	0.931508
GRAS_6	HSF_2	0.906701
GRAS_24	HSF_2	0.963597
GRAS_26	HSF_2	0.975325
GRAS_36	HSF_2	0.904843
GRAS_48	HSF_2	0.983401
HSF_1	HSF_2	0.963185
bHLH_16	HSF_5	0.958782
bHLH_21	HSF_5	0.934868
bHLH_44	HSF_5	0.926764
bHLH_73	HSF_5	0.957559
bHLH_103	HSF_5	0.971291
bHLH_124	HSF_5	0.921952
bZIP_29	HSF_5	0.944369
bZIP_49	HSF_5	0.902566
C2H2_22	HSF_5	0.931957
C2H2_23	HSF_5	0.952888
C2H2_38	HSF_5	0.906188
C2H2_40	HSF_5	0.955302
C2H2_42	HSF_5	0.960016
C2H2_48	HSF_5	0.965612
C2H2_50	HSF_5	0.95283
C2H2_62	HSF_5	0.961888
C2H2_63	HSF_5	0.965131
C2H2_71	HSF_5	0.947953
C2H2_75	HSF_5	0.91056
C3H_7	HSF_5	0.940204
E2F.DP_12	HSF_5	0.901233
ERF_1	HSF_5	0.941256
ERF_8	HSF_5	0.918648
ERF_11	HSF_5	0.9646
ERF_25	HSF_5	0.926946
ERF_29	HSF_5	0.922088
ERF_37	HSF_5	0.919325
ERF_40	HSF_5	0.961544
ERF_62	HSF_5	0.933478
ERF_66	HSF_5	0.91741
ERF_75	HSF_5	0.938973
ERF_86	HSF_5	0.962005
ERF_89	HSF_5	0.92802
GRAS_24	HSF_5	0.920192
GRAS_26	HSF_5	0.911197
GRAS_48	HSF_5	0.924013
HSF_1	HSF_5	0.934417
HSF_2	HSF_5	0.926726
B3_4	HSF_6	0.921099
bHLH_16	HSF_6	0.950222
bHLH_21	HSF_6	0.939788
bHLH_44	HSF_6	0.911096
bHLH_73	HSF_6	0.941355
bHLH_103	HSF_6	0.905757
bHLH_124	HSF_6	0.916074
bZIP_29	HSF_6	0.94264
bZIP_41	HSF_6	0.901065
bZIP_49	HSF_6	0.908799
C2H2_22	HSF_6	0.910908
C2H2_23	HSF_6	0.911311
C2H2_40	HSF_6	0.922039
C2H2_48	HSF_6	0.928482
C2H2_50	HSF_6	0.926437
C2H2_62	HSF_6	0.937196
C2H2_63	HSF_6	0.919001
C2H2_71	HSF_6	0.928997
C3H_7	HSF_6	0.913797
ERF_1	HSF_6	0.925994
ERF_8	HSF_6	0.941592
ERF_11	HSF_6	0.928007
ERF_37	HSF_6	0.920772
ERF_40	HSF_6	0.927369
ERF_66	HSF_6	0.92183
ERF_75	HSF_6	0.925995
ERF_86	HSF_6	0.935273
ERF_89	HSF_6	0.917295
ERF_106	HSF_6	0.906194
GRAS_6	HSF_6	0.922483
GRAS_24	HSF_6	0.931074
GRAS_48	HSF_6	0.921896
HSF_1	HSF_6	0.921522
HSF_2	HSF_6	0.922501
HSF_5	HSF_6	0.952847
bZIP_5	HSF_7	0.917265
HRT.like_2	HSF_7	0.900121
AP2_8	HSF_8	0.903181
bHLH_34	HSF_8	0.902751
bZIP_26	HSF_8	0.90776
ERF_59	HSF_8	0.929778
ERF_80	HSF_8	0.907195
G2.like_23	HSF_8	0.905355
GRF_8	HSF_8	0.922973
C2H2_66	HSF_9	0.939589
FAR1_12	HSF_9	0.903553
bHLH_62	HSF_13	0.91038
bHLH_64	HSF_13	0.912687
bHLH_88	HSF_13	0.902629
C3H_44	HSF_13	0.914457
C3H_56	HSF_13	0.919452
Dof_10	HSF_13	0.92243
E2F.DP_8	HSF_13	0.91538
ERF_18	HSF_13	0.901983
G2.like_1	HSF_13	0.921102
GATA_23	HSF_13	0.904924
GATA_32	HSF_13	0.900572
B3_4	HSF_14	0.944443
bHLH_16	HSF_14	0.963829
bHLH_21	HSF_14	0.902639
bHLH_44	HSF_14	0.912825
bHLH_73	HSF_14	0.918009
bHLH_103	HSF_14	0.932053
bHLH_124	HSF_14	0.926791
bZIP_29	HSF_14	0.925146
bZIP_49	HSF_14	0.914635
C2H2_48	HSF_14	0.906251
C2H2_62	HSF_14	0.922405
C2H2_63	HSF_14	0.931799
ERF_1	HSF_14	0.902387
ERF_8	HSF_14	0.927076
ERF_11	HSF_14	0.924021
ERF_37	HSF_14	0.931419
ERF_40	HSF_14	0.93584
ERF_66	HSF_14	0.909797
ERF_75	HSF_14	0.903353
GeBP_3	HSF_14	0.921447
GRAS_6	HSF_14	0.908788
GRAS_24	HSF_14	0.92798
HSF_5	HSF_14	0.934879
HSF_6	HSF_14	0.928877
bHLH_97	HSF_18	0.93915
bZIP_7	HSF_18	0.920703
G2.like_23	HSF_18	0.926105
bZIP_21	LBD_5	0.928215
C2H2_6	LBD_5	0.916864
B3_4	LBD_6	0.915829
bHLH_16	LBD_6	0.943006
bHLH_21	LBD_6	0.900638
bHLH_44	LBD_6	0.901
bHLH_58	LBD_6	0.905496
bHLH_73	LBD_6	0.953496
bHLH_124	LBD_6	0.951528
bZIP_29	LBD_6	0.922665
C2H2_23	LBD_6	0.909967
C2H2_48	LBD_6	0.915911
C2H2_62	LBD_6	0.93134
C2H2_63	LBD_6	0.920109
C2H2_71	LBD_6	0.904396
C3H_7	LBD_6	0.904695
ERF_1	LBD_6	0.91091
ERF_8	LBD_6	0.939297
ERF_11	LBD_6	0.911137
ERF_25	LBD_6	0.900222
ERF_37	LBD_6	0.94734
ERF_40	LBD_6	0.939245
ERF_49	LBD_6	0.901192
ERF_75	LBD_6	0.911512
GRAS_6	LBD_6	0.912624
GRAS_24	LBD_6	0.926339
HSF_1	LBD_6	0.914652
HSF_5	LBD_6	0.920319
HSF_6	LBD_6	0.945619
HSF_14	LBD_6	0.937389
C2H2_39	LBD_8	0.911318
C2H2_88	LBD_8	0.932909
ERF_54	LBD_8	0.948321
ERF_96	LBD_8	0.909112
HB.PHD_3	LBD_8	0.906395
BES1_3	LBD_9	0.945193
C2H2_39	LBD_11	0.939675
C2H2_88	LBD_11	0.96591
C3H_22	LBD_11	0.933604
ERF_54	LBD_11	0.9617
ERF_77	LBD_11	0.903274
FAR1_13	LBD_11	0.918047
HB.other_1	LBD_11	0.901578
HB.other_5	LBD_11	0.909321
HB.PHD_3	LBD_11	0.902865
LBD_8	LBD_11	0.947821
bZIP_31	LBD_13	0.919212
C3H_22	LBD_13	0.901724
C3H_48	LBD_13	0.912006
C3H_52	LBD_13	0.903253
C3H_59	LBD_13	0.919998
CAMTA_8	LBD_13	0.939608
ERF_54	LBD_13	0.915684
ERF_77	LBD_13	0.947801
HD.ZIP_11	LBD_13	0.909415
LBD_11	LBD_13	0.937437
BES1_3	LBD_17	0.927245
bZIP_62	LBD_17	0.905665
ERF_108	LBD_17	0.935748
LBD_9	LBD_17	0.922775
LBD_9	LSD_1	0.901523
C2H2_35	LSD_2	0.922489
bHLH_123	LSD_5	0.923677
C2H2_89	LSD_7	0.901123
C3H_59	LSD_7	0.904322
GRAS_17	LSD_7	0.909061
ARF_12	LSD_8	0.913543
B3_4	LSD_8	0.910827
bHLH_21	LSD_8	0.905008
bZIP_29	LSD_8	0.903147
bZIP_41	LSD_8	0.908945
ERF_1	LSD_8	0.90233
ERF_4	LSD_8	0.915458
ERF_16	LSD_8	0.916738
ERF_29	LSD_8	0.920234
ERF_106	LSD_8	0.932435
ERF_110	LSD_8	0.905542
GRAS_24	LSD_8	0.911379
GRF_1	LSD_8	0.902635
HB.other_10	LSD_8	0.902922
HSF_2	LSD_8	0.91629
HSF_14	LSD_8	0.903746
HSF_19	MIKC.MADS_4	0.948933
[truncated: 14,931 more rows]
