# Supplementary material for: Transcription Factor Networks in Leaves of Cichorium endivia: New Insights into the Relationship between Photosynthesis and Leaf Development
Source: Plants (Basel). 2019 Nov 21;8(12):531. doi: 10.3390/plants8120531 (PMC6963412; doi:10.3390/plants8120531)
Supplement: Supplementary file 1 [file plants-08-00531-s001.zip › plants-635826-supplementary/Cartella_submission/TableS4.xlsx]

## Sheet: Network_statistics
name	AverageShortestPathLength	BetweennessCentrality	ClosenessCentrality	ClusteringCoefficient	Degree	Eccentricity	IsSingleNode	NeighborhoodConnectivity	NumberOfDirectedEdges	NumberOfUndirectedEdges	PartnerOfMultiEdgedNodePairs	Radiality	selected	SelfLoops		Stress	TopologicalCoefficient	SUID
MYB_58	2.12954	0.00286406	0.469586	0.567774	464	6	false	294.94	464	0	0	0.905872	false	0		4286238	0.315106	14944
ERF_80	2.11388	0.00480295	0.473064	0.570734	458	6	false	295.38	458	0	0	0.907177	false	0		5077660	0.307687	5940
HSF_2	2.1516	0.002327	0.46477	0.6015	448	7	false	302.632	448	0	0	0.904033	false	0		3592090	0.323324	10789
ERF_82	2.14662	0.00291358	0.465849	0.593062	447	6	false	300.132	447	0	0	0.904448	false	0		3489256	0.31997	6029
PSA3	2.17438	0.00218446	0.459902	0.608337	443	6	false	302.673	443	0	0	0.902135	false	0		3104702	0.328992	37647
ABI2	2.16512	0.00220992	0.461867	0.603421	442	7	false	303.206	442	0	0	0.902906	false	0		3339304	0.325678	29314
PNSB1	2.16655	0.00181252	0.461564	0.61842	440	7	false	306.557	440	0	0	0.902788	false	0		3070756	0.329277	35743
bZIP_29	2.16228	0.00288288	0.462475	0.610031	439	6	false	303.708	439	0	0	0.903144	false	0		3591034	0.32517	1139
MYB.related_9	2.17011	0.00173605	0.460807	0.619964	439	6	false	306.731	439	0	0	0.902491	false	0		3334536	0.333041	15799
NAC_49	2.16157	0.00284436	0.462628	0.609987	437	7	false	305.11	437	0	0	0.903203	false	0		3889268	0.32667	18074
Ce_contig46513	2.17509	0.00243758	0.459751	0.610524	436	7	false	304.553	436	0	0	0.902076	false	0		3093928	0.330318	30123
ERF_86	2.1879	0.00210771	0.457059	0.614953	436	7	false	305.206	436	0	0	0.901008	false	0		3628688	0.333559	6151
WRKY_54	2.17794	0.00279193	0.45915	0.59607	435	6	false	298.566	435	0	0	0.901839	false	0		3439892	0.323824	27565
Mtype_MADS_4	2.16726	0.00215474	0.461412	0.616537	435	6	false	305.26	435	0	0	0.902728	false	0		3079800	0.327884	12802
F3H	2.18505	0.00194849	0.457655	0.606219	435	7	false	303.145	435	0	0	0.901246	false	0		2822120	0.330223	43390
bHLH_26	2.17082	0.00187796	0.460656	0.623317	435	7	false	307.798	435	0	0	0.902432	false	0		3281712	0.331322	309
bHLH_42	2.16868	0.00315561	0.461109	0.618082	433	7	false	306.025	433	0	0	0.90261	false	0		4028280	0.3273	406
AP2_7	2.16228	0.00256538	0.462475	0.602344	433	6	false	301.831	433	0	0	0.903144	false	0		3479246	0.321439	84
GRAS_24	2.1694	0.00247672	0.460958	0.606321	433	6	false	303.36	433	0	0	0.90255	false	0		3468260	0.325843	8986
LHCA5	2.19217	0.00180646	0.456169	0.621322	433	6	false	304.891	433	0	0	0.900652	false	0		2823200	0.334311	33168
bZIP_40	2.18719	0.00185704	0.457208	0.62601	432	6	false	306.461	432	0	0	0.901068	false	0		3134770	0.333835	1176
WRKY_42	2.20214	0.00172033	0.454105	0.620871	431	7	false	304.397	431	0	0	0.899822	false	0		3067338	0.333403	26757
WRKY_74	2.1758	0.00171937	0.459601	0.625911	431	6	false	307.916	431	0	0	0.902017	false	0		2625776	0.334328	28321
Ce_contig84400	2.19786	0.00154303	0.454987	0.627475	431	7	false	307.181	431	0	0	0.900178	false	0		2626340	0.337562	30401
CRD1	2.1758	0.00291597	0.459601	0.597149	430	7	false	300.772	430	0	0	0.902017	false	0		3745046	0.327996	31036
bHLH_64	2.19288	0.00152781	0.456021	0.627452	430	7	false	306.121	430	0	0	0.900593	false	0		2631670	0.335659	480
TLP18.3	2.17865	0.00240369	0.459	0.619818	429	6	false	304.478	429	0	0	0.901779	false	0		3406016	0.329521	41720
WRKY_29	2.19075	0.00234991	0.456465	0.595767	429	7	false	300.592	429	0	0	0.900771	false	0		3504476	0.326731	25724
ERF_1	2.17936	0.00356016	0.45885	0.613913	427	6	false	304.78	427	0	0	0.90172	false	0		3541864	0.329848	4394
bZIP_41	2.17295	0.00231945	0.460203	0.612715	427	6	false	304.607	427	0	0	0.902254	false	0		2890742	0.327534	1202
WRKY_25	2.21423	0.00184459	0.451623	0.623072	427	7	false	304.92	427	0	0	0.898814	false	0		2741052	0.336929	25568
ZKT	2.19431	0.00224089	0.455725	0.62142	426	6	false	306.056	426	0	0	0.900474	false	0		3003612	0.335956	42401
PSBW_1	2.17295	0.00192078	0.460203	0.629343	424	6	false	308.321	424	0	0	0.902254	false	0		2723860	0.33332	46386
GRAS_48	2.19858	0.00152578	0.45484	0.633949	424	7	false	310.283	424	0	0	0.900119	false	0		2548858	0.33985	9415
bZIP_64	2.18861	0.00420547	0.456911	0.556776	422	6	false	289.261	422	0	0	0.900949	false	0		4630328	0.314072	1328
bHLH_16	2.21851	0.00214029	0.450754	0.619221	422	7	false	303.704	422	0	0	0.898458	false	0		2834956	0.334108	279
WRKY_34	2.19004	0.00240216	0.456614	0.634879	420	7	false	308.695	420	0	0	0.90083	false	0		3471378	0.337004	25987
Mtype_MADS_20	2.17936	0.00215957	0.45885	0.635572	420	7	false	309.702	420	0	0	0.90172	false	0		2667098	0.333731	13203
bHLH_21	2.19502	0.00121826	0.455577	0.646233	420	7	false	313.293	420	0	0	0.900415	false	0		2532066	0.341278	290
NAC_1	2.21495	0.00145219	0.451478	0.642347	419	7	false	309.874	419	0	0	0.898754	false	0		2532000	0.340895	17043
HCF136	2.22705	0.00122776	0.449025	0.641502	419	7	false	308.809	419	0	0	0.897746	false	0		2355936	0.344653	32543
PSBS	2.21281	0.00209194	0.451914	0.643397	418	7	false	310.636	418	0	0	0.898932	false	0		2167816	0.343624	39859
SIG_1	2.16655	0.00377924	0.461564	0.61595	417	6	false	305.71	417	0	0	0.902788	false	0		4064950	0.328367	21678
C3H_14	2.18505	0.00215393	0.457655	0.629266	417	7	false	309.237	417	0	0	0.901246	false	0		3216494	0.334673	2535
RBCS_4	2.22349	0.00192393	0.449744	0.629789	415	6	false	305.872	415	0	0	0.898043	false	0		2453688	0.340995	48091
TIM	2.21139	0.00157966	0.452205	0.635155	415	7	false	307.81	415	0	0	0.899051	false	0		2466742	0.343538	41468
GAPB	2.22562	0.00143744	0.449312	0.645527	415	7	false	309.814	415	0	0	0.897865	false	0		2269552	0.345775	32336
Ce_contig50742	2.22278	0.00119224	0.449888	0.653652	415	7	false	313.253	415	0	0	0.898102	false	0		2208074	0.346519	42643
C2H2_62	2.21708	0.00238102	0.451043	0.628639	414	7	false	305.473	414	0	0	0.898577	false	0		3550494	0.334582	1989
TROL	2.20356	0.00235165	0.453811	0.630066	414	7	false	307.249	414	0	0	0.899703	false	0		3114388	0.339501	41925
C2H2_23	2.21139	0.00229263	0.452205	0.640839	414	7	false	308.645	414	0	0	0.899051	false	0		3203444	0.33917	1615
DBB_3	2.2	0.00158199	0.454545	0.644968	414	7	false	311.411	414	0	0	0.9	false	0		2240006	0.340339	3635
SBP_1	2.19359	0.00148645	0.455873	0.65132	414	6	false	314.077	414	0	0	0.900534	false	0		2588870	0.344383	20925
SIG_5	2.17224	0.0092925	0.460354	0.568913	413	6	false	293.857	413	0	0	0.902313	false	0		9535888	0.313615	22061
bZIP_49	2.20214	0.00260286	0.454105	0.618127	413	6	false	306.361	413	0	0	0.899822	false	0		3000204	0.335922	1248
E2F.DP_8	2.21139	0.00221151	0.452205	0.619655	413	7	false	306.015	413	0	0	0.899051	false	0		3175980	0.337392	4170
PMI2	2.18719	0.00422316	0.457208	0.588879	412	6	false	297.398	412	0	0	0.901068	false	0		3426462	0.319783	45991
VDE1	2.19075	0.00345219	0.456465	0.57976	412	6	false	295.621	412	0	0	0.900771	false	0		4012100	0.322379	44747
PSA2	2.20925	0.00216778	0.452642	0.638828	412	6	false	309.133	412	0	0	0.899229	false	0		2560442	0.341962	37462
PNSB3	2.21495	0.00151196	0.451478	0.646789	412	6	false	311.284	412	0	0	0.898754	false	0		1993738	0.344722	35937
C2H2_71	2.21779	0.00107448	0.450899	0.664659	412	7	false	316.549	412	0	0	0.898517	false	0		2308912	0.349777	2097
MIOX2	2.19715	0.00246982	0.455134	0.614421	411	6	false	302.64	411	0	0	0.900237	false	0		2547416	0.330033	46143
NAC_61	2.20356	0.0019916	0.453811	0.632876	411	7	false	309.601	411	0	0	0.899703	false	0		2833836	0.341346	18414
NF.YB_17	2.2	0.00290444	0.454545	0.613215	410	7	false	305.305	410	0	0	0.9	false	0		3367272	0.332939	20202
E2F.DP_3	2.19858	0.00232114	0.45484	0.620788	410	6	false	307.198	410	0	0	0.900119	false	0		3265418	0.335003	4110
SBP_15	2.21922	0.00174263	0.450609	0.629149	410	6	false	306.437	410	0	0	0.898399	false	0		2391430	0.336743	21518
C2H2_48	2.2306	0.00119187	0.448309	0.662783	409	7	false	314.67	409	0	0	0.89745	false	0		2206866	0.349633	1818
ERF_11	2.2242	0.00399548	0.4496	0.615274	408	7	false	300.956	408	0	0	0.897983	false	0		4286688	0.330721	4558
RBCS_7	2.23132	0.00176672	0.448166	0.643482	408	7	false	308.995	408	0	0	0.89739	false	0		2755886	0.344861	48442
ERF_106	2.18363	0.00353038	0.457953	0.598141	407	6	false	300.823	407	0	0	0.901364	false	0		3749964	0.325214	6570
GATA_32	2.22278	0.00205778	0.449888	0.644969	407	7	false	311.437	407	0	0	0.898102	false	0		2366728	0.343371	8140
PNSB4	2.22349	0.00175007	0.449744	0.639692	407	6	false	308.189	407	0	0	0.898043	false	0		2626536	0.341673	36112
ERF_75	2.22349	0.00182181	0.449744	0.655079	405	7	false	313.449	405	0	0	0.898043	false	0		2788010	0.343695	5800
PHYB_1	2.22847	0.00341161	0.448738	0.572009	404	7	false	292.624	404	0	0	0.897628	false	0		3277368	0.323341	48808
NAC_28	2.21708	0.00295521	0.451043	0.618861	404	6	false	302.032	404	0	0	0.898577	false	0		3288264	0.332269	17697
MYB_50	2.23843	0.00127791	0.446741	0.659313	404	7	false	312.842	404	0	0	0.896797	false	0		2310832	0.349935	14734
MYB_9	2.23915	0.00300203	0.446599	0.627643	403	7	false	303.33	403	0	0	0.896738	false	0		3619100	0.338538	13606
C3H_40	2.24057	0.00280976	0.446315	0.617767	403	7	false	304.784	403	0	0	0.896619	false	0		3380560	0.337524	2764
RBOH_1	2.21566	0.00180602	0.451333	0.646001	403	7	false	310.499	403	0	0	0.898695	false	0		2484644	0.340086	49202
LHCA6	2.24698	0.00153191	0.445043	0.649976	403	7	false	309.633	403	0	0	0.896085	false	0		2504970	0.347512	33324
C2H2_22	2.22278	0.00121394	0.449888	0.667716	403	7	false	317.479	403	0	0	0.898102	false	0		2222650	0.350805	1594
MYB.related_59	2.22705	0.00185376	0.449025	0.643119	402	7	false	308.072	402	0	0	0.897746	false	0		2216012	0.342683	16830
PRK	2.23986	0.00159561	0.446457	0.653143	402	7	false	311.037	402	0	0	0.896679	false	0		2256688	0.34714	37292
ZEP	2.22989	0.00198968	0.448452	0.645362	401	7	false	310.596	401	0	0	0.897509	false	0		2397828	0.345107	45302
MYB_20	2.22562	0.00193847	0.449312	0.626222	401	6	false	307.569	401	0	0	0.897865	false	0		2649330	0.33948	13862
ARF_12	2.20854	0.00242241	0.452788	0.630995	397	6	false	309.141	397	0	0	0.899288	false	0		2513526	0.337859	140
NF.YB_21	2.2363	0.00166282	0.447167	0.619164	397	7	false	305.758	397	0	0	0.896975	false	0		2343238	0.338603	20360
GRAS_26	2.22847	0.00139553	0.448738	0.670394	397	7	false	317.751	397	0	0	0.897628	false	0		2129684	0.349177	9080
C2H2_50	2.21922	0.00309864	0.450609	0.645109	396	7	false	311.551	396	0	0	0.898399	false	0		3604984	0.342363	1866
PSAL	2.22278	0.00138742	0.449888	0.667574	396	7	false	315.154	396	0	0	0.898102	false	0		2457584	0.350171	38633
NAC_44	2.23915	0.0018267	0.446599	0.663265	395	7	false	313.051	395	0	0	0.896738	false	0		2431176	0.348221	17931
HSF_5	2.24626	0.00173052	0.445184	0.658074	395	7	false	311.701	395	0	0	0.896145	false	0		2502800	0.349833	10881
bHLH_73	2.23559	0.00165239	0.44731	0.652663	395	7	false	309.724	395	0	0	0.897034	false	0		2604354	0.342237	519
CHLI1	2.21779	0.0018307	0.450899	0.664264	394	7	false	314.706	394	0	0	0.898517	false	0		2304830	0.349673	30754
MYB_76	2.22633	0.00166529	0.449169	0.667584	394	7	false	316.51	394	0	0	0.897805	false	0		2847396	0.349735	15437
ARR.B_7	2.21708	0.00360174	0.451043	0.60317	393	6	false	302.476	393	0	0	0.898577	false	0		3496444	0.330575	118
ERF_89	2.22847	0.00164491	0.448738	0.671288	393	7	false	318.494	393	0	0	0.897628	false	0		2404228	0.351538	6226
Mtype_MADS_11	2.22135	0.00116874	0.450176	0.667303	393	7	false	316.626	393	0	0	0.898221	false	0		1785294	0.347178	12966
Y3IP1	2.23416	0.00188504	0.447595	0.672778	392	7	false	316.888	392	0	0	0.897153	false	0		2208312	0.352489	42204
WRKY_76	2.21423	0.00318806	0.451623	0.593954	391	7	false	299.402	391	0	0	0.898814	false	0		3550856	0.324731	28542
LHCB1.3	2.23488	0.00293699	0.447452	0.630087	391	7	false	307.343	391	0	0	0.897094	false	0		3213182	0.342634	33474
PSBW_3	2.2363	0.00265847	0.447167	0.645787	391	7	false	311.21	391	0	0	0.896975	false	0		2842712	0.346559	47096
LQY1	2.25196	0.00158892	0.444058	0.657346	390	7	false	310.182	390	0	0	0.89567	false	0		2411542	0.347738	34689
MYB.related_27	2.23132	0.0023828	0.448166	0.600284	389	6	false	299.378	389	0	0	0.89739	false	0		2660106	0.329349	15956
ERF_29	2.22776	0.0031301	0.448882	0.629785	388	7	false	308.881	388	0	0	0.897687	false	0		3010452	0.341683	4959
ERF_110	2.24342	0.00202166	0.445749	0.626588	388	6	false	307.137	388	0	0	0.896382	false	0		2439084	0.340506	6736
ERF_18	2.24057	0.00194054	0.446315	0.637018	388	7	false	309.616	388	0	0	0.896619	false	0		2495164	0.3444	4696
NDF2	2.26406	0.00123669	0.441685	0.672341	388	7	false	314.902	388	0	0	0.894662	false	0		2071242	0.357032	34869
GATA_23	2.26975	0.00127372	0.440577	0.666399	387	7	false	312.618	387	0	0	0.894187	false	0		1662748	0.354844	7985
HSF_1	2.24911	0.00161129	0.44462	0.677747	386	7	false	316.733	386	0	0	0.895907	false	0		2474422	0.354288	10697
B3_16	2.23772	0.00155785	0.446883	0.662351	386	6	false	313.604	386	0	0	0.896856	false	0		1935080	0.349614	169
PNSL3	2.25125	0.00111902	0.444199	0.681287	386	6	false	318.453	386	0	0	0.89573	false	0		1603020	0.358619	36266
PSAN	2.2427	0.00153776	0.44589	0.660363	385	7	false	312.003	385	0	0	0.896441	false	0		2496910	0.349779	38819
NAC_64	2.25765	0.00196751	0.442938	0.645548	384	7	false	305.505	384	0	0	0.895196	false	0		2806224	0.342879	18654
C3H_13	2.2726	0.00155496	0.440025	0.683312	384	7	false	317.844	384	0	0	0.89395	false	0		1816392	0.36325	2499
Ce_contig46456	2.29181	0.00113577	0.436335	0.688302	384	7	false	319.388	384	0	0	0.892349	false	0		1337392	0.37052	30007
C3H_9	2.22633	0.00209944	0.449169	0.648517	383	6	false	313.332	383	0	0	0.897805	false	0		2344814	0.346606	2451
ERF_59	2.24555	0.00334854	0.445325	0.592475	382	7	false	296.165	382	0	0	0.896204	false	0		3499954	0.326532	5490
PSAD.2	2.23274	0.00158395	0.44788	0.664867	382	7	false	314.673	382	0	0	0.897272	false	0		2393914	0.350415	46625
LHCB2.2	2.24413	0.00301325	0.445607	0.649648	381	7	false	308.514	381	0	0	0.896323	false	0		3576178	0.345481	33648
bHLH_84	2.25196	0.00120813	0.444058	0.691307	380	7	false	321.05	380	0	0	0.89567	false	0		1439250	0.357915	559
Mtype_MADS_3	2.25338	0.00170662	0.443778	0.669933	379	7	false	314.876	379	0	0	0.895552	false	0		1872362	0.350251	12717
LSD_8	2.25053	0.0012858	0.444339	0.652539	379	7	false	312.81	379	0	0	0.895789	false	0		1934586	0.347953	12006
PPL1	2.27331	0.00183626	0.439887	0.660323	378	7	false	308.376	378	0	0	0.893891	false	0		2643592	0.350029	37025
GRAS_23	2.24698	0.00145358	0.445043	0.668758	378	7	false	317.746	378	0	0	0.896085	false	0		1771902	0.353837	8911
HSF_14	2.26263	0.00300462	0.441963	0.654185	377	6	false	310.706	377	0	0	0.894781	false	0		2167366	0.348716	11289
PSBO2	2.24128	0.00154638	0.446173	0.6712	377	7	false	315.634	377	0	0	0.89656	false	0		2407458	0.354247	39464
ERF_70	2.2605	0.00137926	0.44238	0.673387	377	7	false	318.666	377	0	0	0.894958	false	0		1828228	0.356051	5738
PGRL1A	2.25836	0.0008405	0.442799	0.704258	377	7	false	324.597	377	0	0	0.895136	false	0		1339722	0.367191	35385
NAC_63	2.2548	0.00240601	0.443497	0.671291	376	7	false	314.795	376	0	0	0.895433	false	0		2599164	0.350551	18531
MYB_45	2.23345	0.00172067	0.447737	0.65041	375	6	false	311.563	375	0	0	0.897212	false	0		2047124	0.341626	14592
C2H2_63	2.26975	0.00152756	0.440577	0.658638	375	7	false	309.029	375	0	0	0.894187	false	0		2116526	0.347224	2026
ATAB2	2.28043	0.00137762	0.438514	0.675001	374	7	false	313.695	374	0	0	0.893298	false	0		2044530	0.355261	29574
Dof_33	2.279	0.00242764	0.438788	0.66315	373	7	false	309.351	373	0	0	0.893416	false	0		3001232	0.350341	4007
Ce_contig86641	2.27616	0.00173872	0.439337	0.669146	373	7	false	310.756	373	0	0	0.893654	false	0		2370598	0.353936	30543
ERF_40	2.28399	0.00318753	0.437831	0.629945	372	7	false	299.153	372	0	0	0.893001	false	0		3401962	0.337264	5187
GRAS_16	2.25409	0.0033884	0.443638	0.578917	371	7	false	291.132	371	0	0	0.895492	false	0		4052458	0.319574	8679
GATA_4	2.24413	0.0020664	0.445607	0.653836	371	7	false	313.563	371	0	0	0.896323	false	0		2871392	0.347631	7662
ARF_9	2.22206	0.00574666	0.450032	0.570893	370	7	false	289.768	370	0	0	0.898161	false	0		6297514	0.311913	85
GATA_21	2.279	0.00250685	0.438788	0.696052	370	7	false	321.411	370	0	0	0.893416	false	0		1863120	0.364825	7921
ERF_37	2.27758	0.00120034	0.439063	0.68864	370	6	false	318.589	370	0	0	0.893535	false	0		1197372	0.362445	5137
PSAG	2.25979	0.00089126	0.44252	0.69551	370	7	false	320.732	370	0	0	0.895018	false	0		1459482	0.361592	38136
Dof_10	2.25765	0.00325197	0.442938	0.617179	369	7	false	301.501	369	0	0	0.895196	false	0		4369066	0.33725	3775
C3H_7	2.27829	0.00138353	0.438925	0.692648	369	7	false	318.268	369	0	0	0.893476	false	0		2138810	0.36208	2405
BCA1	2.26904	0.00123496	0.440715	0.680997	369	7	false	317.133	369	0	0	0.894247	false	0		1877104	0.362024	29672
WRKY_59	2.26619	0.00330768	0.441269	0.643777	368	7	false	302.766	368	0	0	0.894484	false	0		3856792	0.337156	27916
bHLH_132	2.26619	0.00174552	0.441269	0.660319	368	7	false	310.872	368	0	0	0.894484	false	0		2233760	0.346569	810
PSBTN	2.26548	0.00098767	0.441407	0.688115	368	7	false	317.853	368	0	0	0.894543	false	0		1534040	0.35997	40069
bZIP_6	2.26406	0.00185448	0.441685	0.667232	367	7	false	316.161	367	0	0	0.894662	false	0		2370982	0.354838	980
ERF_4	2.23416	0.00387991	0.447595	0.603069	366	6	false	298.314	366	0	0	0.897153	false	0		4324956	0.328178	4442
GAPA.2	2.29609	0.00179763	0.435524	0.665679	366	7	false	309.322	366	0	0	0.891993	false	0		2312240	0.354728	32215
CHLP	2.27758	0.00229633	0.439063	0.653741	365	7	false	310.647	365	0	0	0.893535	false	0		2903576	0.351808	30886
bHLH_124	2.27687	0.00229183	0.4392	0.652521	365	7	false	306.893	365	0	0	0.893594	false	0		2970576	0.345212	737
PSAK	2.26833	0.00101994	0.440853	0.695303	365	7	false	319.093	365	0	0	0.894306	false	0		1672344	0.362194	38460
FRO7	2.26548	0.00104801	0.441407	0.691581	364	7	false	321.942	364	0	0	0.894543	false	0		1855142	0.363777	31815
HSF_6	2.27117	0.00090346	0.440301	0.69868	364	6	false	321.525	364	0	0	0.894069	false	0		1326622	0.362895	10973
E2F.DP_9	2.29181	0.00086323	0.436335	0.719023	364	7	false	326.113	364	0	0	0.892349	false	0		1207426	0.376139	4246
RPI3	2.28683	0.00114303	0.437286	0.702484	362	7	false	321.448	362	0	0	0.892764	false	0		1368180	0.370758	40683
Ce_contig46368	2.29039	0.00120121	0.436607	0.700015	361	7	false	319.247	361	0	0	0.892467	false	0		1572638	0.365689	29906
C2H2_40	2.28399	0.0008577	0.437831	0.712973	361	7	false	324.626	361	0	0	0.893001	false	0		1542136	0.369734	1713
MIKC.MADS_13	2.27687	0.00079704	0.4392	0.703586	361	7	false	322.817	361	0	0	0.893594	false	0		1247726	0.361903	12214
WRKY_57	2.2669	0.00144103	0.44113	0.682734	357	6	false	319.367	357	0	0	0.894425	false	0		1568676	0.358437	27765
bHLH_103	2.2968	0.00094847	0.435389	0.696708	357	7	false	317.846	357	0	0	0.891934	false	0		1705010	0.363668	666
PSBQ2	2.26762	0.0012177	0.440992	0.696471	356	7	false	320.865	356	0	0	0.894365	false	0		1886348	0.364206	39659
SIG_2	2.22776	0.00925353	0.448882	0.539763	355	6	false	279.307	355	0	0	0.897687	false	0		9481744	0.300653	21793
CO.like_5	2.29609	0.00301017	0.435524	0.667065	355	7	false	310.468	355	0	0	0.891993	false	0		3038854	0.352804	3441
PSBW	2.28968	0.00165293	0.436742	0.679176	355	7	false	312.33	355	0	0	0.892527	false	0		2167268	0.354517	40250
LBD_6	2.3032	0.00138812	0.434178	0.674306	355	7	false	312.127	355	0	0	0.8914	false	0		1724248	0.356716	11523
PSAE2	2.2669	0.00099037	0.44113	0.705896	355	7	false	323.169	355	0	0	0.894425	false	0		1563906	0.366405	37962
WRKY_60	2.25907	0.00484787	0.442659	0.580913	354	6	false	290.322	354	0	0	0.895077	false	0		4047252	0.319386	28086
PORC	2.27758	0.00312087	0.439063	0.621245	354	7	false	301.864	354	0	0	0.893535	false	0		3210204	0.338034	36423
RSH3	2.279	0.00139738	0.438788	0.696308	354	6	false	320.342	354	0	0	0.893416	false	0		1721438	0.362378	41017
ERF_8	2.29324	0.00166488	0.436065	0.672402	353	7	false	313.045	353	0	0	0.89223	false	0		1924326	0.355733	4483
FTRA2	2.31174	0.00103859	0.432574	0.706429	353	6	false	320.796	353	0	0	0.890688	false	0		1443648	0.371292	31960
WRKY_40	2.30747	0.00064861	0.433374	0.733228	353	7	false	329.884	353	0	0	0.891044	false	0		991164	0.379613	26533
MYB_6	2.31673	0.00195243	0.431644	0.645186	352	7	false	299.926	352	0	0	0.890273	false	0		2288358	0.344743	13436
AP2_8	2.27046	0.00182243	0.440439	0.617295	352	7	false	300.486	352	0	0	0.894128	false	0		2833846	0.332029	72
LHCA4	2.26477	0.00294654	0.441546	0.639577	351	7	false	306.47	351	0	0	0.894603	false	0		3942894	0.342043	33007
GRAS_6	2.26406	0.00226128	0.441685	0.657387	351	6	false	311.134	351	0	0	0.894662	false	0		2068254	0.347248	8417
PSBX	2.30249	0.0020189	0.434312	0.707901	349	7	false	319.295	349	0	0	0.891459	false	0		1911058	0.364909	40414
RBCS_2	2.29537	0.00195899	0.435659	0.691236	349	7	false	318.06	349	0	0	0.892052	false	0		2302700	0.363082	47798
PPD1	2.30391	0.00106116	0.434044	0.716991	349	7	false	324.679	349	0	0	0.89134	false	0		970092	0.372766	36634
LHCB4.2	2.30178	0.00299849	0.434447	0.67094	348	7	false	312.422	348	0	0	0.891518	false	0		2811084	0.359934	33947
PSBW_4	2.30178	0.00205991	0.434447	0.689241	348	7	false	321.112	348	0	0	0.891518	false	0		2525056	0.367405	47324
MYB_25	2.30391	0.00040525	0.434044	0.74807	348	7	false	333.178	348	0	0	0.89134	false	0		862614	0.386518	14056
BES1_3	2.31103	0.00318486	0.432707	0.66975	346	7	false	308.066	346	0	0	0.890747	false	0		3519576	0.354099	242
MYB_36	2.31032	0.00055853	0.43284	0.739672	343	7	false	330.755	343	0	0	0.890807	false	0		870250	0.381054	14382
E2F.DP_12	2.29822	0.00162272	0.435119	0.697343	341	7	false	319.76	341	0	0	0.891815	false	0		1624696	0.362129	4330
MYB.related_47	2.29537	0.00142855	0.435659	0.652441	341	7	false	311.416	341	0	0	0.892052	false	0		2031450	0.351883	16389
bHLH_7	2.27331	0.00265082	0.439887	0.693406	340	6	false	320.326	340	0	0	0.893891	false	0		1838094	0.354736	272
PHT4	2.27829	0.00172956	0.438925	0.645219	340	7	false	307.874	340	0	0	0.893476	false	0		2192724	0.344763	44527
WRKY_50	2.29964	0.00151623	0.43485	0.685675	339	7	false	316.204	339	0	0	0.891696	false	0		1726812	0.357696	27258
VTE1	2.33879	0.00330259	0.427572	0.718885	335	7	false	323.746	335	0	0	0.888434	false	0		1976684	0.380878	45132
LHCB4.3	2.30961	0.00161765	0.432974	0.685888	335	7	false	315.096	335	0	0	0.890866	false	0		1991682	0.363432	34081
UGT73B2	2.33381	0.00077994	0.428484	0.710394	335	7	false	318.116	335	0	0	0.888849	false	0		1169442	0.369903	44091
CO.like_4	2.31744	0.0004457	0.431511	0.749915	335	7	false	332.421	335	0	0	0.890214	false	0		754496	0.383858	3400
PPD6	2.33381	0.00122783	0.428484	0.705634	334	7	false	316.284	334	0	0	0.888849	false	0		1544570	0.36906	36779
ERF_62	2.33381	0.00175302	0.428484	0.687362	333	7	false	311.258	333	0	0	0.888849	false	0		2151934	0.36067	5619
ACHT1	2.33025	0.00159128	0.429139	0.697203	333	7	false	315.727	333	0	0	0.889146	false	0		2175582	0.363322	29463
Nin.like_9	2.26762	0.00405407	0.440992	0.571858	331	7	false	284.701	331	0	0	0.894365	false	0		5689478	0.31047	20649
LFNR1	2.33665	0.00205197	0.427962	0.676301	330	7	false	309.342	330	0	0	0.888612	false	0		2495862	0.357621	32802
B3_4	2.32171	0.00072387	0.430717	0.705149	330	7	false	322.276	330	0	0	0.889858	false	0		934886	0.370858	141
DGD1	2.31388	0.00463908	0.432175	0.650864	329	7	false	309.611	329	0	0	0.89051	false	0		3194096	0.353437	31491
LHCB3	2.29466	0.00213803	0.435794	0.668193	329	7	false	311.66	329	0	0	0.892112	false	0		3286444	0.351364	33792
NAC_74	2.34591	0.00283704	0.426274	0.666514	324	7	false	301.41	324	0	0	0.887841	false	0		3110352	0.350477	18939
CYFBP	2.38505	0.0026323	0.419278	0.683733	324	7	false	307.975	324	0	0	0.884579	false	0		2760582	0.370163	31353
B3_20	2.31317	0.00127723	0.432308	0.672801	324	6	false	316	324	0	0	0.890569	false	0		1203560	0.362801	180
CO.like_6	2.31103	0.00347294	0.432707	0.616138	323	7	false	298.214	323	0	0	0.890747	false	0		4167050	0.337346	3472
C2H2_17	2.31744	0.00303585	0.431511	0.695171	323	7	false	319.344	323	0	0	0.890214	false	0		1965142	0.360027	1529
HB.other_10	2.3153	0.00265089	0.431909	0.638944	323	6	false	305.238	323	0	0	0.890391	false	0		2081704	0.348844	9918
MYB_74	2.36228	0.00095181	0.42332	0.728093	323	7	false	323.864	323	0	0	0.886477	false	0		1334270	0.386934	15353
DBB_6	2.31673	0.00088279	0.431644	0.677634	323	7	false	314.817	323	0	0	0.890273	false	0		1166488	0.356128	3699
WRKY_16	2.32171	0.00084862	0.430717	0.727772	322	7	false	330.419	322	0	0	0.889858	false	0		827314	0.378921	25246
ERF_49	2.34804	0.00078443	0.425887	0.724173	322	7	false	326.183	322	0	0	0.887663	false	0		766772	0.380611	5316
TALE_22	2.31103	0.00351948	0.432707	0.658372	321	7	false	303.695	321	0	0	0.890747	false	0		3364494	0.344716	22522
RHM1	2.30819	0.00231635	0.433241	0.647508	321	6	false	306.427	321	0	0	0.890985	false	0		2292196	0.348212	43885
bHLH_44	2.32883	0.00096649	0.429401	0.741569	321	7	false	328.47	321	0	0	0.889265	false	0		1200512	0.379735	436
GRF_8	2.33096	0.00073186	0.429008	0.725604	321	7	false	328.953	321	0	0	0.889087	false	0		1019346	0.380293	9731
ERF_28	2.28043	0.00538411	0.438514	0.567692	320	7	false	284.219	320	0	0	0.893298	false	0		6865604	0.309606	4926
C3H_56	2.34021	0.00309732	0.427311	0.714087	320	7	false	322.934	320	0	0	0.888316	false	0		1906514	0.375505	3061
TCP_7	2.33381	0.00072263	0.428484	0.71346	320	7	false	325.056	320	0	0	0.888849	false	0		820784	0.371069	22701
B3_22	2.33381	0.00068163	0.428484	0.742222	320	7	false	331.247	320	0	0	0.888849	false	0		683542	0.387423	192
SIG_3	2.29964	0.00474343	0.43485	0.652491	319	7	false	311.511	319	0	0	0.891696	false	0		5649662	0.346894	21930
C2H2_42	2.36228	0.00351944	0.42332	0.666351	319	7	false	304.737	319	0	0	0.886477	false	0		3578492	0.359784	1740
WRKY_10	2.37367	0.00202748	0.421289	0.673883	319	7	false	303.455	319	0	0	0.885528	false	0		2054248	0.36255	25001
PSB27.1	2.31673	0.00193957	0.431644	0.693598	319	7	false	317.138	319	0	0	0.890273	false	0		2487960	0.362858	39142
bZIP_7	2.28399	0.0109559	0.437831	0.549392	318	7	false	282.142	318	0	0	0.893001	false	0		13129122	0.309366	992
HSF_8	2.32456	0.00235506	0.43019	0.623713	318	7	false	301.664	318	0	0	0.88962	false	0		2338702	0.343189	11085
ARF_11	2.33737	0.00109727	0.427832	0.716842	318	7	false	324.412	318	0	0	0.888553	false	0		1205724	0.375043	96
bHLH_107	2.37438	0.00230516	0.421163	0.738517	316	7	false	328.203	316	0	0	0.885469	false	0		1699392	0.392587	676
ndhS	2.38719	0.00154056	0.418903	0.699679	316	7	false	310.706	316	0	0	0.884401	false	0		1707818	0.373894	35017
GRAS_17	2.31815	0.00622848	0.431379	0.661713	315	6	false	310.594	315	0	0	0.890154	false	0		3923102	0.354964	8779
Trihelix_4	2.31744	0.00174024	0.431511	0.661045	315	7	false	310.276	315	0	0	0.890214	false	0		2716720	0.351787	23218
RSH1	2.29395	0.00265079	0.435929	0.651634	313	6	false	308.444	313	0	0	0.892171	false	0		2604796	0.346177	40865
PSAL_1	2.3637	0.00245734	0.423065	0.706757	312	7	false	313.766	312	0	0	0.886358	false	0		2581202	0.36827	47514
MIKC.MADS_14	2.31459	0.00482375	0.432042	0.641116	311	7	false	301.466	311	0	0	0.890451	false	0		3199746	0.339489	12287
NAC_70	2.33879	0.00122778	0.427572	0.671949	310	7	false	313.732	310	0	0	0.888434	false	0		1456658	0.360198	18793
CSD2_1	2.37295	0.00118428	0.421416	0.730034	310	7	false	320.758	310	0	0	0.885587	false	0		1228450	0.381855	50116
ERF_25	2.39146	0.00113937	0.418155	0.701555	310	7	false	310.397	310	0	0	0.884045	false	0		1463396	0.370402	4861
ERF_16	2.31388	0.00088985	0.432175	0.672993	310	6	false	312.361	310	0	0	0.89051	false	0		1148074	0.35536	4653
ERF_94	2.32954	0.00066829	0.42927	0.713185	310	7	false	323.819	310	0	0	0.889205	false	0		834236	0.368395	6341
NF.YB_8	2.32384	0.0017921	0.430322	0.708025	308	7	false	324.812	308	0	0	0.88968	false	0		1982012	0.368685	19884
Dof_32	2.35445	0.00082609	0.424728	0.750772	308	7	false	330.864	308	0	0	0.887129	false	0		799016	0.383388	3968
PYG7	2.3879	0.00159865	0.418778	0.720445	307	7	false	316.336	307	0	0	0.884342	false	0		1663446	0.379755	40571
PQL3	2.35374	0.00091587	0.424856	0.756275	307	6	false	334.541	307	0	0	0.887189	false	0		855290	0.394506	37162
WRKY_52	2.34804	0.00095566	0.425887	0.743384	306	7	false	333.078	306	0	0	0.887663	false	0		1016802	0.386851	27405
PSAO	2.34093	0.00077042	0.427182	0.72377	305	7	false	319.885	305	0	0	0.888256	false	0		1158942	0.374135	38996
LHCA1	2.35374	0.00067588	0.424856	0.745657	304	7	false	328.947	304	0	0	0.887189	false	0		1029746	0.387453	32891
NF.YB_10	2.35801	0.0007334	0.424087	0.749109	303	7	false	331.617	303	0	0	0.886833	false	0		975056	0.390138	19983
Ce_contig29831	2.32527	0.00121345	0.430058	0.697036	302	7	false	321.497	302	0	0	0.889561	false	0		1346548	0.364509	29792
ARF_18	2.33594	0.00299406	0.428093	0.63476	300	7	false	306.89	300	0	0	0.888671	false	0		2226472	0.350331	106
HSF_13	2.34448	0.00183537	0.426533	0.670346	300	7	false	309.78	300	0	0	0.88796	false	0		1833050	0.36147	11198
WRKY_47	2.3637	0.0011259	0.423065	0.736656	300	7	false	323.007	300	0	0	0.886358	false	0		1118700	0.376904	27069
bHLH_34	2.32456	0.00233066	0.43019	0.676416	299	7	false	316.95	299	0	0	0.88962	false	0		1607102	0.359761	362
MYB.related_32	2.35943	0.00103951	0.423831	0.722139	299	7	false	324.247	299	0	0	0.886714	false	0		1048790	0.383725	16090
THF1	2.39146	0.00151731	0.418155	0.713759	297	7	false	314.899	297	0	0	0.884045	false	0		1448310	0.377125	41351
RAV_1	2.38648	0.00411744	0.419028	0.64519	296	7	false	294.128	296	0	0	0.88446	false	0		4307124	0.346033	20792
C3H_44	2.34662	0.002909	0.426145	0.619354	296	7	false	295.034	296	0	0	0.887782	false	0		3259488	0.335647	2884
Trihelix_30	2.35587	0.0003785	0.424471	0.772423	296	7	false	338.243	296	0	0	0.887011	false	0		532326	0.395144	23955
NAC_2	2.3573	0.00276119	0.424215	0.700053	294	7	false	309.799	294	0	0	0.886892	false	0		2662990	0.360232	17161
FER4	2.36299	0.00185984	0.423193	0.719788	294	7	false	324.442	294	0	0	0.886418	false	0		1169196	0.378138	31694
PSAG_1	2.38007	0.0004558	0.420156	0.766386	294	7	false	334.238	294	0	0	0.884994	false	0		438692	0.398852	46858
DMR6	2.32384	0.00456572	0.430322	0.652285	292	6	false	303.901	292	0	0	0.88968	false	0		3066588	0.34223	43205
CSK	2.35374	0.00142511	0.424856	0.681825	292	7	false	319.435	292	0	0	0.887189	false	0		1487474	0.365905	31234
TALE_21	2.42278	0.00287291	0.41275	0.729746	290	7	false	316.638	290	0	0	0.881435	false	0		4571532	0.387562	22415
WRKY_38	2.41281	0.00209898	0.414454	0.688104	290	7	false	303.155	290	0	0	0.882266	false	0		2593938	0.365247	26295
SBP_10	2.39004	0.00120334	0.418404	0.758699	289	7	false	332.422	289	0	0	0.884164	false	0		1073386	0.395741	21237
MYB_57	2.37011	0.00057209	0.421922	0.745723	289	7	false	332.055	289	0	0	0.885824	false	0		577492	0.3925	14859
LHCB6_1	2.35089	0.00172336	0.425371	0.646196	288	7	false	299.833	288	0	0	0.887426	false	0		2481642	0.344636	49499
C2H2_75	2.43772	0.00436918	0.410219	0.684827	287	7	false	301.882	287	0	0	0.88019	false	0		6545404	0.368148	2173
C2H2_1	2.36512	0.00095117	0.422811	0.738944	287	7	false	328.571	287	0	0	0.88624	false	0		988196	0.381616	1466
GATA_5	2.34947	0.00167404	0.425629	0.690173	286	7	false	316.713	286	0	0	0.887544	false	0		1716668	0.36362	7725
G2.like_1	2.38221	0.00086604	0.419779	0.732646	286	7	false	323.549	286	0	0	0.884816	false	0		982970	0.386097	7072
NF.YA_9	2.38221	0.00049368	0.419779	0.737799	286	7	false	329.392	286	0	0	0.884816	false	0		652164	0.388892	19473
bHLH_39	2.34306	0.00396569	0.426792	0.599905	283	7	false	287.509	283	0	0	0.888078	false	0		4222618	0.325236	384
ERF_20	2.36655	0.0014183	0.422556	0.695969	282	7	false	318.791	282	0	0	0.886121	false	0		1553980	0.369398	4798
WRKY_39	2.37082	0.00075438	0.421795	0.729664	282	7	false	320.039	282	0	0	0.885765	false	0		902584	0.380999	26434
ERF_60	2.33879	0.00588562	0.427572	0.503004	279	7	false	250.713	279	0	0	0.888434	false	0		6746100	0.28044	5580
bZIP_62	2.40356	0.00121049	0.41605	0.7506	279	7	false	323.814	279	0	0	0.883037	false	0		1348752	0.386874	1310
ERF_66	2.43274	0.0003751	0.411059	0.784147	279	7	false	337.545	279	0	0	0.880605	false	0		366866	0.416722	5681
WRKY_31	2.38221	0.00085869	0.419779	0.755753	275	7	false	323.778	275	0	0	0.884816	false	0		955280	0.380916	25863
LHCB6	2.34875	0.00251253	0.425758	0.6895	274	7	false	310.551	274	0	0	0.887604	false	0		3101964	0.356955	34332
NF.YC_11	2.37794	0.0012377	0.420533	0.737868	274	7	false	324.971	274	0	0	0.885172	false	0		1133064	0.38687	20553
G2.like_42	2.33808	0.00356914	0.427702	0.621039	272	6	false	291.438	272	0	0	0.888493	false	0		2736438	0.331179	7561
TCP_14	2.38648	0.00340348	0.419028	0.738496	272	7	false	323.728	272	0	0	0.88446	false	0		2681390	0.381305	22907
BBR.BPC_3	2.39786	0.00150396	0.417038	0.676525	270	7	false	310.5	270	0	0	0.883511	false	0		1710938	0.364437	226
RBCS_6	2.39502	0.00308545	0.417533	0.682073	269	7	false	301.799	269	0	0	0.883749	false	0		4071534	0.356316	48314
NAC_53	2.43274	0.00088805	0.411059	0.782361	269	7	false	332.71	269	0	0	0.880605	false	0		935862	0.407733	18200
PSY	2.41423	0.00054724	0.41421	0.760168	269	7	false	322.171	269	0	0	0.882147	false	0		676148	0.390984	45625
MIKC.MADS_10	2.3516	0.00203552	0.425242	0.680268	267	7	false	316.157	267	0	0	0.887367	false	0		2255078	0.36091	12136
C2H2_19	2.4242	0.00213892	0.412507	0.75415	266	7	false	329.688	266	0	0	0.881317	false	0		1309384	0.398655	1556
G2.like_23	2.3516	0.00579834	0.425242	0.494844	264	7	false	245.913	264	0	0	0.887367	false	0		5872778	0.275996	7253
LBD_15	2.40498	0.0002634	0.415803	0.772439	264	7	false	337.295	264	0	0	0.882918	false	0		361324	0.397286	11771
BES1_8	2.43915	0.0039414	0.40998	0.800134	263	7	false	332.643	263	0	0	0.880071	false	0		1732908	0.411177	255
STN7	2.44626	0.0035715	0.408787	0.689374	263	7	false	303.445	263	0	0	0.879478	false	0		2841246	0.370959	41252
LBD_9	2.42278	0.0030713	0.41275	0.690245	263	7	false	299.525	263	0	0	0.881435	false	0		4333560	0.365274	11651
ERF_108	2.40783	0.0026344	0.415312	0.70171	263	7	false	305.015	263	0	0	0.882681	false	0		2887240	0.362682	6694
C3H_62	2.43701	0.00469155	0.410339	0.703065	261	7	false	303.019	261	0	0	0.880249	false	0		5502012	0.369987	3118
NF.YC_3	2.39502	0.00113057	0.417533	0.730563	261	6	false	325.119	261	0	0	0.883749	false	0		932712	0.385669	20484
bHLH_88	2.39502	0.00101942	0.417533	0.741615	261	7	false	329.368	261	0	0	0.883749	false	0		762342	0.387948	575
bHLH_97	2.35089	0.00638264	0.425371	0.500802	260	7	false	245.623	260	0	0	0.887426	false	0		8574600	0.273522	628
LIL3.1	2.43986	0.00358188	0.40986	0.744427	258	7	false	321.159	258	0	0	0.880012	false	0		2807514	0.395511	34474
G2.like_38	2.36228	0.00172416	0.42332	0.634	258	6	false	293.837	258	0	0	0.886477	false	0		1415254	0.338522	7479
MYB_35	2.39359	0.0021414	0.417782	0.643522	254	6	false	294.362	254	0	0	0.883867	false	0		1986872	0.344283	14300
GRAS_36	2.41352	0.00072742	0.414332	0.804097	253	7	false	338.486	253	0	0	0.882206	false	0		798378	0.40296	9231
ORLIKE	2.41281	0.00064504	0.414454	0.770375	253	7	false	331.213	253	0	0	0.882266	false	0		534494	0.393833	44357
C2H2_81	2.45694	0.00041663	0.40701	0.795125	253	7	false	336.992	253	0	0	0.878588	false	0		497904	0.419144	2222
LPA3	2.49181	0.0031312	0.401314	0.724207	251	7	false	311.494	251	0	0	0.875682	false	0		2641956	0.39884	34619
bHLH_137	2.44199	0.00133553	0.409502	0.729785	251	7	false	313.155	251	0	0	0.879834	false	0		1582602	0.380968	856
DEGP1	2.46619	0.00467895	0.405483	0.680578	250	7	false	300.352	250	0	0	0.877817	false	0		4310592	0.369437	31425
Trihelix_22	2.42491	0.00461356	0.412386	0.710586	250	7	false	310.896	250	0	0	0.881257	false	0		3246728	0.370555	23811
PAM68	2.42064	0.00062426	0.413114	0.723663	250	7	false	322.516	250	0	0	0.881613	false	0		589752	0.384405	35139
bHLH_90	2.41993	0.00211295	0.413235	0.730247	248	7	false	320.157	248	0	0	0.881673	false	0		1343952	0.382049	593
bHLH_62	2.44342	0.00096597	0.409263	0.774063	248	7	false	333.665	248	0	0	0.879715	false	0		756474	0.407406	466
NDPK2	2.46335	0.0021592	0.405952	0.74935	247	7	false	323.563	247	0	0	0.878055	false	0		1050550	0.406481	49955
GRAS_7	2.43488	0.00120438	0.410699	0.739739	247	7	false	330.049	247	0	0	0.880427	false	0		665452	0.399575	8501
NAC_25	2.39217	0.00557459	0.41803	0.572192	246	7	false	271.252	246	0	0	0.883986	false	0		4549342	0.311784	17542
LBD_17	2.42278	0.00312868	0.41275	0.658147	245	7	false	292.686	245	0	0	0.881435	false	0		3825362	0.350103	11841
WRKY_45	2.42064	0.0161733	0.413114	0.608379	244	7	false	278.475	244	0	0	0.881613	false	0		15339168	0.333105	26944
GRAS_43	2.40996	0.00623275	0.414944	0.770391	244	7	false	330.84	244	0	0	0.882503	false	0		2304548	0.398603	9335
bZIP_58	2.37722	0.00508591	0.420659	0.585711	244	6	false	273.553	244	0	0	0.885231	false	0		2908724	0.317716	1281
WRKY_7	2.46833	0.00333184	0.405133	0.682082	244	7	false	296.025	244	0	0	0.877639	false	0		3966360	0.370958	24851
LHCB5	2.41495	0.0018028	0.414088	0.735197	243	7	false	317.992	243	0	0	0.882088	false	0		1550402	0.381743	34226
MIKC.MADS_23	2.4121	0.00090894	0.414577	0.734755	243	7	false	328.502	243	0	0	0.882325	false	0		916964	0.384213	12398
C2H2_43	2.41068	0.00059487	0.414821	0.775159	243	7	false	335.605	243	0	0	0.882444	false	0		811146	0.396228	1770
WRKY_6	2.38861	0.00798722	0.418653	0.639226	240	7	false	294.492	240	0	0	0.884282	false	0		6917428	0.342831	24744
SVP_13	2.48897	0.00211987	0.401773	0.717782	240	7	false	307.225	240	0	0	0.875919	false	0		2266118	0.3807	50324
Trihelix_12	2.44911	0.00079552	0.408312	0.755788	240	7	false	326.417	240	0	0	0.879241	false	0		870134	0.401497	23460
NAC_8	2.40712	0.00043432	0.415435	0.752259	239	7	false	327.628	239	0	0	0.88274	false	0		506456	0.38319	17301
C2H2_36	2.46263	0.0002919	0.406069	0.821807	239	7	false	339.36	239	0	0	0.878114	false	0		334096	0.422615	1666
MIKC.MADS_30	2.41068	0.00135288	0.414821	0.771088	238	6	false	331.639	238	0	0	0.882444	false	0		868174	0.394338	12573
Ce_contig70639	2.46477	0.00116938	0.405718	0.77818	238	7	false	332.937	238	0	0	0.877936	false	0		886144	0.411033	30338
NAC_56	2.44555	0.00075546	0.408906	0.749803	237	7	false	323.435	237	0	0	0.879537	false	0		673126	0.38968	18308
WRKY_23	2.48541	0.00464012	0.402348	0.651821	236	7	false	283.22	236	0	0	0.876216	false	0		6926004	0.354469	25454
bHLH_131	2.38861	0.00387346	0.418653	0.541399	236	7	false	256.979	236	0	0	0.884282	false	0		4387180	0.291359	778
RBOH_2	2.41851	0.00110194	0.413479	0.699531	236	6	false	310.682	236	0	0	0.881791	false	0		1120730	0.370301	49383
Dof_12	2.47046	0.00011799	0.404782	0.825316	236	7	false	349.144	236	0	0	0.877461	false	0		116278	0.42998	3845
SBP_14	2.38719	0.00768979	0.418903	0.716239	235	7	false	311.311	235	0	0	0.884401	false	0		5113088	0.359481	21459
Trihelix_40	2.36085	0.0067074	0.423576	0.528082	233	7	false	251.828	233	0	0	0.886595	false	0		7059044	0.281058	24247
PDS2	2.4242	0.00064171	0.412507	0.737864	233	7	false	325.137	233	0	0	0.881317	false	0		544152	0.385234	44999
MYB.related_55	2.37224	0.00353923	0.421542	0.654613	232	7	false	309.078	232	0	0	0.885647	false	0		2270344	0.353636	16648
E2F.DP_2	2.43488	0.00175794	0.410699	0.618634	231	7	false	283.346	231	0	0	0.880427	false	0		2208604	0.335718	4053
PHYB	2.40925	0.00173762	0.415066	0.639714	231	7	false	296.017	231	0	0	0.882562	false	0		1559144	0.343408	35543
PSB27.2	2.44057	0.00056599	0.40974	0.757775	230	7	false	326.617	230	0	0	0.879953	false	0		528906	0.397345	39319
C3H_54	2.50463	0.00322209	0.399261	0.65303	229	7	false	277.747	229	0	0	0.874614	false	0		5017496	0.352918	3027
ERF_107	2.4427	0.00169755	0.409382	0.720639	229	6	false	316.904	229	0	0	0.879775	false	0		1243214	0.382273	6640
bHLH_95	2.52171	0.00042646	0.396557	0.800314	229	7	false	328.297	229	0	0	0.873191	false	0		547218	0.423063	619
PRR_1	2.37794	0.0061008	0.420533	0.525311	228	7	false	252.504	228	0	0	0.885172	false	0		7248900	0.283394	28854
PSAH2	2.42847	0.00220861	0.411782	0.665585	228	7	false	295.145	228	0	0	0.880961	false	0		2302836	0.347638	38315
NF.YA_11	2.40854	0.00078471	0.415189	0.717366	228	6	false	312.158	228	0	0	0.882622	false	0		845626	0.366383	19598
NF.YB_14	2.42064	0.00075685	0.413114	0.755398	226	7	false	326.084	226	0	0	0.881613	false	0		856582	0.384987	20090
GATA_3	2.50178	0.00160367	0.399716	0.823452	225	7	false	337.813	225	0	0	0.874852	false	0		1096066	0.427606	7625
GRAS_13	2.42562	0.00133492	0.412265	0.653254	225	7	false	296.711	225	0	0	0.881198	false	0		870622	0.349483	8621
B3_27	2.46121	0.00116555	0.406304	0.741905	225	7	false	318.204	225	0	0	0.878232	false	0		1244642	0.389003	214
LPA1	2.52883	0.00105819	0.39544	0.799048	225	7	false	333.413	225	0	0	0.872598	false	0		812282	0.431324	34550
GRAS_1	2.54021	0.00060998	0.393668	0.777341	225	7	false	323.502	225	0	0	0.871649	false	0		671500	0.423987	8325
C2H2_16	2.47544	0.0002759	0.403968	0.805952	225	7	false	339.538	225	0	0	0.877046	false	0		247048	0.418666	1511
ERF_85	2.49751	0.00170593	0.400399	0.724095	224	7	false	298.375	224	0	0	0.875208	false	0		1358812	0.375787	6104
C2H2_38	2.51957	0.00417256	0.396893	0.696627	221	7	false	301.955	221	0	0	0.873369	false	0		4387552	0.384166	1682
BFT_1	2.43132	0.00371974	0.4113	0.706883	219	7	false	315.74	219	0	0	0.880724	false	0		1625310	0.374532	49798
C3H_4	2.4548	0.00177545	0.407364	0.803365	218	7	false	343.33	218	0	0	0.878766	false	0		770348	0.415654	2379
bHLH_31	2.42847	0.0016801	0.411782	0.688471	217	7	false	309.221	217	0	0	0.880961	false	0		945920	0.362936	340
G2.like_35	2.45196	0.0002359	0.407837	0.806622	217	7	false	341.954	217	0	0	0.879004	false	0		249834	0.41449	7431
Trihelix_9	2.45552	0.00013475	0.407246	0.798131	217	7	false	340.641	217	0	0	0.878707	false	0		212982	0.411899	23387
Trihelix_20	2.50391	0.00176799	0.399375	0.791437	215	7	false	333.67	215	0	0	0.874674	false	0		1158912	0.416047	23656
PPD7	2.48256	0.00113542	0.40281	0.806477	215	7	false	339.591	215	0	0	0.876453	false	0		616804	0.421328	36913
C2H2_18	2.53025	0.00064232	0.395218	0.775049	215	7	false	315.074	215	0	0	0.872479	false	0		1030110	0.412401	1544
RBCS_1	2.52028	0.00016054	0.396781	0.84399	215	7	false	336.205	215	0	0	0.87331	false	0		215408	0.434935	47677
FUM2	2.55018	0.00030984	0.39213	0.769599	213	7	false	313.155	213	0	0	0.870819	false	0		321970	0.409353	32118
C2H2_24	2.42847	0.00394635	0.411782	0.523831	212	7	false	241.717	212	0	0	0.880961	false	0		5344582	0.28074	1640
CEPR1	2.45623	0.00124304	0.407128	0.75202	211	7	false	324.436	211	0	0	0.878648	false	0		1048358	0.394211	42816
TCP_12	2.45979	0.00051613	0.406539	0.725496	210	6	false	311.643	210	0	0	0.878351	false	0		514772	0.379589	22830
FHY1	2.44484	0.0016463	0.409025	0.659735	209	7	false	290.727	209	0	0	0.879597	false	0		1156920	0.34776	29141
C3H_42	2.45907	0.00022562	0.406657	0.753951	207	7	false	327.425	207	0	0	0.87841	false	0		281714	0.39354	2820
NAC_41	2.42491	0.00137337	0.412386	0.700048	205	7	false	310.946	205	0	0	0.881257	false	0		1925934	0.360309	17874
MYB_61	2.47758	0.00036954	0.40362	0.714395	205	7	false	307.907	205	0	0	0.876868	false	0		358602	0.376415	15100
C2H2_49	2.51388	0.00014709	0.397792	0.833146	203	7	false	348.443	203	0	0	0.873843	false	0		137342	0.439399	1851
NAC_73	2.45552	0.00091755	0.407246	0.746515	202	7	false	316.099	202	0	0	0.878707	false	0		1312596	0.381302	18900
MYB_8	2.54021	5.969e-05	0.393668	0.888675	202	7	false	355.792	202	0	0	0.871649	false	0		76072	0.463271	13531
Dof_30	2.49822	0.0029396	0.400285	0.724523	200	7	false	314.485	200	0	0	0.875148	false	0		2151730	0.394586	3933
ERF_34	2.54377	0.00429233	0.393117	0.61613	197	7	false	266.508	197	0	0	0.871352	false	0		6516326	0.345217	5082
bHLH_134	2.44199	0.00547519	0.409502	0.504029	196	7	false	228.332	196	0	0	0.879834	false	0		6420538	0.267681	828
ERF_98	2.45765	0.00141273	0.406893	0.656672	196	7	false	286.786	196	0	0	0.878529	false	0		1046686	0.34636	6471
RBCS_3	2.56157	0.0007482	0.390386	0.720931	196	7	false	294.663	196	0	0	0.86987	false	0		503226	0.393409	47992
AMR1	2.48897	0.00194007	0.401773	0.592546	195	7	false	270.969	195	0	0	0.875919	false	0		1736430	0.330854	45858
ERF_78	2.50036	0.00055293	0.399943	0.770258	194	7	false	325.856	194	0	0	0.87497	false	0		374274	0.400314	5900
MYB_2	2.44199	0.00500041	0.409502	0.638416	192	7	false	291.609	192	0	0	0.879834	false	0		3268424	0.340665	13318
bZIP_9	2.43132	0.00587386	0.4113	0.460953	191	7	false	208.545	191	0	0	0.880724	false	0		6373522	0.239431	1034
VOZ_3	2.4847	0.00181103	0.402463	0.695894	191	7	false	293.838	191	0	0	0.876275	false	0		1263732	0.362315	24394
GRF_1	2.50463	0.00021189	0.399261	0.839405	191	7	false	350.759	191	0	0	0.874614	false	0		189698	0.434108	9618
C3H_3	2.48256	0.00294535	0.40281	0.549607	188	7	false	249.58	188	0	0	0.876453	false	0		2696674	0.301425	2343
PSAD2	2.49609	0.00087435	0.400627	0.684722	187	7	false	288.021	187	0	0	0.875326	false	0		1058718	0.352104	37848
CAMTA_1	2.45979	0.00110513	0.406539	0.642313	186	6	false	290.398	186	0	0	0.878351	false	0		982518	0.350299	3251
bZIP_26	2.46121	0.00143223	0.406304	0.65455	184	7	false	291.511	184	0	0	0.878232	false	0		1908340	0.344983	1106
MYB.related_33	2.54306	0.00258314	0.393227	0.759983	183	7	false	323.689	183	0	0	0.871412	false	0		1319174	0.414454	16171
ADS3	2.50463	0.00166691	0.399261	0.757101	183	7	false	318.934	183	0	0	0.874614	false	0		1118012	0.396185	29529
NCDN	2.45267	0.00443813	0.407719	0.544507	180	7	false	246.694	180	0	0	0.878944	false	0		5324594	0.289888	50461
JRG21	2.50107	0.00048955	0.399829	0.744569	180	7	false	311.917	180	0	0	0.874911	false	0		418556	0.385558	43757
WRKY_5	2.48043	0.00418895	0.403156	0.471402	178	7	false	212.944	178	0	0	0.876631	false	0		5342756	0.255023	24626
HSF_18	2.46121	0.00299084	0.406304	0.579509	178	7	false	264.438	178	0	0	0.878232	false	0		3756542	0.311104	11386
ZF.HD_5	2.55374	0.00042059	0.391583	0.798388	178	7	false	322.348	178	0	0	0.870522	false	0		364582	0.420272	28718
SBP_13	2.521	0.00516365	0.396669	0.678929	177	7	false	288.209	177	0	0	0.87325	false	0		4445882	0.363441	21384
TCP_22	2.51886	0.00207036	0.397005	0.785519	176	7	false	337.665	176	0	0	0.873428	false	0		785198	0.419974	23063
bHLH_82	2.42989	0.0110618	0.411541	0.456382	174	7	false	200.029	174	0	0	0.880842	false	0		8222770	0.227823	532
CHLH	2.44199	0.0063486	0.409502	0.533254	174	7	false	237.701	174	0	0	0.879834	false	0		5181464	0.279978	30654
MYB_66	2.45979	0.000723	0.406539	0.74674	173	7	false	326.78	173	0	0	0.878351	false	0		1056288	0.387181	15236
C3H_31	2.4548	0.00286424	0.407364	0.550157	170	7	false	244.576	170	0	0	0.878766	false	0		3434292	0.285387	2674
ERF_95	2.54448	0.00109536	0.393007	0.709711	170	7	false	304.276	170	0	0	0.871293	false	0		690382	0.386138	6398
GPT2	2.59858	0.00024117	0.384826	0.78921	170	7	false	318.406	170	0	0	0.866785	false	0		215232	0.427965	32484
B3_14	2.46762	0.00680608	0.405249	0.449281	169	7	false	197.947	169	0	0	0.877699	false	0		7908112	0.235091	158
bHLH_4	2.5331	0.00053277	0.394774	0.728656	169	7	false	314.58	169	0	0	0.872242	false	0		599126	0.397197	270
HD.ZIP_23	2.54875	0.00012929	0.392349	0.803677	169	7	false	329.231	169	0	0	0.870937	false	0		133514	0.417806	10339
TLP2	2.50107	0.00168319	0.399829	0.690191	168	7	false	294.72	168	0	0	0.874911	false	0		1240382	0.358977	29231
BETA.OHASE	2.49822	0.00161847	0.400285	0.632164	168	7	false	271.452	168	0	0	0.875148	false	0		810210	0.332662	45517
LSD_1	2.59004	0.00071946	0.386095	0.764086	167	7	false	290.904	167	0	0	0.867497	false	0		968410	0.387356	11931
ERF_43	2.50961	0.00073177	0.398469	0.710332	166	7	false	296.849	166	0	0	0.874199	false	0		617344	0.373395	5251
HD.ZIP_45	2.57794	0.00376403	0.387907	0.762454	165	7	false	312.752	165	0	0	0.868505	false	0		2599448	0.409353	10608
C3H_2	2.62918	0.00102666	0.380347	0.756245	165	7	false	291.879	165	0	0	0.864235	false	0		1812744	0.403705	2316
NAC_7	2.52527	0.00191489	0.395998	0.651055	164	7	false	290.665	164	0	0	0.872894	false	0		1672792	0.361523	17239
NAC_15	2.60569	0.00131731	0.383775	0.739264	164	7	false	293.976	164	0	0	0.866192	false	0		1875854	0.395129	17406
GATA_30	2.52313	0.00046856	0.396333	0.712779	164	6	false	288.433	164	0	0	0.873072	false	0		467886	0.359194	8100
MIKC.MADS_26	2.53879	0.00149189	0.393888	0.707794	163	7	false	306.11	163	0	0	0.871768	false	0		769102	0.386016	12458
bHLH_68	2.48897	0.00372679	0.401773	0.677095	162	7	false	288.858	162	0	0	0.875919	false	0		1923336	0.352688	499
C2H2_57	2.50605	0.00302624	0.399034	0.559084	161	7	false	242.609	161	0	0	0.874496	false	0		3302930	0.295144	1944
NF.YB_6	2.60142	0.00271076	0.384405	0.774534	161	7	false	318.236	161	0	0	0.866548	false	0		2461128	0.427146	19790
WRKY_1	2.49893	0.00246	0.400171	0.585377	160	7	false	261.206	160	0	0	0.875089	false	0		1722262	0.314328	24519
C2H2_8	2.56655	0.00094501	0.389628	0.725943	160	7	false	298.113	160	0	0	0.869454	false	0		1010692	0.386657	1490
HO3	2.56868	0.00086083	0.389305	0.789465	160	7	false	323.644	160	0	0	0.869276	false	0		573374	0.419771	43691
C3H_63	2.64555	0.00013189	0.377993	0.804796	160	7	false	309.663	160	0	0	0.862871	false	0		119394	0.430087	3159
NAC_21	2.61922	0.00132696	0.381793	0.727251	159	7	false	288.811	159	0	0	0.865065	false	0		2382460	0.394551	17475
bHLH_58	2.61637	7.439e-05	0.382209	0.882255	159	7	false	353.522	159	0	0	0.865302	false	0		100056	0.473256	455
MYB_63	2.61139	0.00083814	0.382938	0.778038	158	7	false	309.829	158	0	0	0.865718	false	0		689714	0.41146	15185
CO.like_8	2.54021	0.00139108	0.393668	0.667647	157	7	false	280.229	157	0	0	0.871649	false	0		1245242	0.351605	3528
Trihelix_32	2.55587	0.00125441	0.391256	0.677609	157	7	false	295.019	157	0	0	0.870344	false	0		1155068	0.374865	24064
CHI1	2.56299	0.00022449	0.390169	0.773945	156	7	false	315.372	156	0	0	0.869751	false	0		247686	0.403289	42929
C2H2_45	2.60214	0.00238648	0.3843	0.687972	154	7	false	267.494	154	0	0	0.866489	false	0		2954758	0.360503	1799
GRAS_50	2.48754	0.00350831	0.402003	0.566399	152	7	false	258.336	152	0	0	0.876038	false	0		3859406	0.307542	9528
C2H2_55	2.4968	0.0028278	0.400513	0.54627	152	7	false	234.092	152	0	0	0.875267	false	0		2426294	0.28272	1902
bZIP_1	2.65409	0.00032581	0.376777	0.796358	152	7	false	299.507	152	0	0	0.862159	false	0		393536	0.41656	936
B3_7	2.52171	0.00281136	0.396557	0.513907	151	7	false	220.642	151	0	0	0.873191	false	0		1831186	0.273411	143
ERF_101	2.55231	0.00148204	0.391801	0.706488	150	6	false	283.28	150	0	0	0.870641	false	0		1300260	0.359949	6513
NF.YA8_1	2.54875	0.00118604	0.392349	0.734139	150	7	false	298.693	150	0	0	0.870937	false	0		1176304	0.379052	49713
GeBP_11	2.5516	0.00043913	0.391911	0.78953	150	7	false	322.933	150	0	0	0.8707	false	0		360712	0.409814	8273
MYB.related_5	2.5637	0.00218805	0.390061	0.705242	149	7	false	307.846	149	0	0	0.869692	false	0		935420	0.390172	15744
GRF_4	2.62918	0.00015807	0.380347	0.875204	149	7	false	340.195	149	0	0	0.864235	false	0		100188	0.459102	9700
GRF_2	2.58577	0.00011137	0.386733	0.865953	149	7	false	350.242	149	0	0	0.867853	false	0		109684	0.457832	9666
bHLH_125	2.56228	0.00172329	0.390278	0.669555	147	7	false	277.442	147	0	0	0.86981	false	0		1022884	0.35524	755
HB.other_2	2.56228	0.0019943	0.390278	0.736608	146	7	false	306.575	146	0	0	0.86981	false	0		1446832	0.392031	9813
C3H_67	2.53737	0.00017387	0.394109	0.750391	139	7	false	317.849	139	0	0	0.871886	false	0		198888	0.391922	3225
WRKY_11	2.64057	0.00283988	0.378706	0.650904	138	7	false	252.355	138	0	0	0.863286	false	0		4099346	0.348557	25139
GATA_18	2.54306	0.0146319	0.393227	0.633534	137	7	false	269.146	137	0	0	0.871412	false	0		6460904	0.340691	7867
BES1_5	2.52883	0.00238152	0.39544	0.616574	137	7	false	248.985	137	0	0	0.872598	false	0		1828600	0.30815	248
Ce_contig46887	2.62705	0.00091327	0.380656	0.835379	135	7	false	327.867	135	0	0	0.864413	false	0		1364570	0.445471	30284
bHLH_123	2.65409	0.00406326	0.376777	0.757348	133	7	false	303.579	133	0	0	0.862159	false	0		2508100	0.420459	729
C2H2_83	2.59502	0.00090188	0.385354	0.721918	133	7	false	281.03	133	0	0	0.867082	false	0		768952	0.369776	2264
MYB.related_53	2.49039	0.00642655	0.401543	0.520009	132	7	false	223.894	132	0	0	0.875801	false	0		5422370	0.26465	16592
MYB_39	2.56085	0.00244688	0.390495	0.64099	132	7	false	264.364	132	0	0	0.869929	false	0		1126872	0.334638	14497
bHLH_30	2.54377	0.00038508	0.393117	0.675688	132	7	false	264.008	132	0	0	0.871352	false	0		504862	0.328368	330
bHLH_109	2.56441	0.00058534	0.389953	0.781327	131	7	false	310.626	131	0	0	0.869632	false	0		753454	0.400808	686
ERF_12	2.71459	0.00445515	0.36838	0.665698	129	7	false	263.194	129	0	0	0.857117	false	0		6562338	0.379789	4609
ERF_19	2.65267	0.00117229	0.376979	0.724443	129	7	false	284.163	129	0	0	0.862278	false	0		874612	0.391409	4771
B3_11	2.5395	0.00085455	0.393778	0.659399	129	7	false	276.465	129	0	0	0.871708	false	0		1316374	0.342584	155
ARF_6	2.5452	0.00178269	0.392897	0.521654	128	7	false	202.508	128	0	0	0.871234	false	0		1799878	0.249087	73
BBR.BPC_2	2.58861	0.00129893	0.386307	0.704478	128	7	false	262.43	128	0	0	0.867616	false	0		864202	0.341705	223
LSD_7	2.56441	0.0134475	0.389953	0.510811	127	7	false	240.906	127	0	0	0.869632	false	0		9599624	0.312033	11963
WRKY_41	2.59288	0.00494653	0.385671	0.58271	125	7	false	245.128	125	0	0	0.86726	false	0		4854858	0.318348	26677
SPS2	2.60996	0.0001172	0.383147	0.866065	125	7	false	351.664	125	0	0	0.865836	false	0		116978	0.459691	41182
SBP_12	2.64769	0.00011688	0.377688	0.802065	125	7	false	311.72	125	0	0	0.862693	false	0		108398	0.429366	21361
G2.like_4	2.56868	0.00144872	0.389305	0.540126	124	7	false	213.048	124	0	0	0.869276	false	0		1579222	0.271399	7135
CPP_1	2.55658	0.00027629	0.391147	0.6786	124	7	false	292.121	124	0	0	0.870285	false	0		250286	0.366066	3559
FAR1_6	2.54947	0.00129912	0.392239	0.54085	123	7	false	211.61	123	0	0	0.870878	false	0		1319644	0.264512	6876
CHS	2.65765	0.00011626	0.376272	0.808343	123	7	false	312.992	123	0	0	0.861862	false	0		109000	0.431118	43037
E2F.DP_10	2.59075	0.00103072	0.385989	0.732421	122	7	false	310.934	122	0	0	0.867438	false	0		492688	0.398634	4293
MYB_32	2.5879	0.00840413	0.386414	0.386639	121	7	false	126.174	121	0	0	0.867675	false	0		8966134	0.163649	14225
bHLH_130	2.66263	7.331e-05	0.375568	0.847059	120	7	false	338.883	120	0	0	0.861447	false	0		66642	0.468718	769
B3_23	2.58292	0.00152452	0.387159	0.513835	118	7	false	200.814	118	0	0	0.86809	false	0		1619214	0.257453	202
B3_1	2.54448	0.00115435	0.393007	0.575837	118	7	false	224.398	118	0	0	0.871293	false	0		1204596	0.278065	130
NAC_81	2.67616	5.536e-05	0.37367	0.827032	118	7	false	298.881	118	0	0	0.86032	false	0		48202	0.419188	19195
SIG_4	2.59786	0.00469639	0.384932	0.720159	117	7	false	304.556	117	0	0	0.866845	false	0		1634164	0.390445	22036
HRT.like_2	2.59573	0.00163788	0.385248	0.559534	117	7	false	217.709	117	0	0	0.867023	false	0		1169044	0.281642	10644
bHLH_20	2.66833	0.0016393	0.374767	0.652324	116	7	false	252.353	116	0	0	0.860973	false	0		1460466	0.350491	286
HD.ZIP_37	2.59786	0.007747	0.384932	0.430664	115	7	false	158.774	115	0	0	0.866845	false	0		8456792	0.206468	10484
GRAS_31	2.61851	0.00191494	0.381897	0.689334	114	7	false	273.167	114	0	0	0.865125	false	0		1248990	0.35943	9167
ERF_32	2.58149	0.00131035	0.387372	0.687005	114	7	false	246.132	114	0	0	0.868209	false	0		1003652	0.318823	5038
IPP1	2.6968	0.001024	0.37081	0.695544	114	7	false	260.746	114	0	0	0.8586	false	0		1164038	0.367765	32716
bZIP_42	2.55943	0.00555724	0.390712	0.530657	113	7	false	208.301	113	0	0	0.870047	false	0		4689570	0.263006	1221
PGR5	2.65196	0.00130674	0.37708	0.764539	113	7	false	312.15	113	0	0	0.862337	false	0		958214	0.430552	35340
bHLH_86	2.62776	0.00018381	0.380553	0.722008	112	7	false	266.589	112	0	0	0.864353	false	0		126634	0.354036	571
PFP.BETA1	2.62135	9.36e-05	0.381482	0.827191	111	7	false	332.342	111	0	0	0.864887	false	0		80756	0.435573	35293
MIOX1	2.61352	0.00208248	0.382625	0.742452	110	7	false	308.664	110	0	0	0.86554	false	0		834232	0.408826	45826
LBD_4	2.60712	0.00076615	0.383565	0.756797	110	7	false	316.918	110	0	0	0.866074	false	0		409236	0.412654	11470
BES1_2	2.60356	0.00053235	0.38409	0.665888	110	6	false	237.336	110	0	0	0.86637	false	0		301468	0.313109	239
bHLH_145	2.63701	0.00025684	0.379217	0.779817	110	7	false	327.4	110	0	0	0.863582	false	0		140550	0.433642	918
MIKC.MADS_27	2.62776	0.00173713	0.380553	0.635236	109	7	false	267.862	109	0	0	0.864353	false	0		1128230	0.353847	12518
C3H_32	2.59075	0.00049386	0.385989	0.622664	109	7	false	235.606	109	0	0	0.867438	false	0		467054	0.300901	2683
C2H2_82	2.60641	0.00244897	0.38367	0.516961	108	7	false	180.194	108	0	0	0.866133	false	0		2924922	0.237098	2234
WRKY_12	2.72242	0.00027337	0.36732	0.817669	107	7	false	292.757	107	0	0	0.856465	false	0		525494	0.421233	25194
ELIP1	2.68185	6.332e-05	0.372877	0.889966	107	7	false	351.991	107	0	0	0.859846	false	0		58356	0.490921	31641
WRKY_37	2.71317	0.00272583	0.368573	0.662534	106	7	false	267.538	106	0	0	0.857236	false	0		1642172	0.389429	26239
bZIP_3	2.60427	0.00237927	0.383985	0.51159	106	7	false	184.047	106	0	0	0.866311	false	0		2302460	0.239022	945
CO.like_1	2.59929	0.00255842	0.384721	0.593913	104	7	false	220.548	104	0	0	0.866726	false	0		3091380	0.285684	3368
Dof_16	2.65907	0.00041642	0.376071	0.768132	103	7	false	308.194	103	0	0	0.861744	false	0		253490	0.414797	3895
NAC_82	2.61495	0.00354329	0.382417	0.528283	100	7	false	192.39	100	0	0	0.865421	false	0		2667474	0.256165	19246
NAC_75	2.63559	0.00138257	0.379422	0.618586	100	7	false	227.62	100	0	0	0.863701	false	0		1340038	0.303899	19049
NF.YA_2	2.73096	0.00103451	0.366171	0.753535	100	8	false	268.8	100	0	0	0.855753	false	0		741444	0.39412	19333
MYB.related_58	2.6847	0.00536805	0.372481	0.397444	99	7	false	97.6667	99	0	0	0.859609	false	0		6834878	0.14073	16761
HB.PHD_1	2.67616	0.00439932	0.37367	0.422593	99	7	false	106.091	99	0	0	0.86032	false	0		6766568	0.151342	10091
MYB.related_1	2.63843	0.00160613	0.379013	0.74397	99	7	false	306.909	99	0	0	0.863464	false	0		1019624	0.415303	15623
LBD_19	2.65694	0.0007196	0.376373	0.658833	99	7	false	269.778	99	0	0	0.861922	false	0		450044	0.361148	11887
ERF_93	2.68399	0.00051293	0.37258	0.789734	99	7	false	300.98	99	0	0	0.859668	false	0		556858	0.413434	6323
HD.ZIP_43	2.67687	0.00026562	0.373571	0.724799	99	7	false	277.596	99	0	0	0.860261	false	0		78254	0.378712	10569
GRAS_19	2.62562	0.00811408	0.380862	0.640648	98	7	false	275.929	98	0	0	0.864531	false	0		3866730	0.370858	8858
NAC_78	2.68399	0.00253902	0.37258	0.596676	98	7	false	222.163	98	0	0	0.859668	false	0		1771376	0.308989	19103
ARR.B_8	2.679	0.00215342	0.373273	0.722912	98	7	false	273.327	98	0	0	0.860083	false	0		1402842	0.3866	257
OR	2.70249	0.00159142	0.370029	0.63076	98	7	false	239.235	98	0	0	0.858126	false	0		1253166	0.341764	44476
ERF_10	2.75302	0.00018992	0.363237	0.74311	98	7	false	258.816	98	0	0	0.853915	false	0		156476	0.384	4543
HB.other_12	2.58434	0.001127	0.386946	0.644974	97	7	false	276.608	97	0	0	0.867972	false	0		545636	0.348812	10008
MYB_59	2.74377	0.0002708	0.364462	0.771692	97	7	false	275.629	97	0	0	0.854686	false	0		487440	0.401791	15055
FTSH1	2.64128	0.00886569	0.378604	0.495175	96	7	false	210.479	96	0	0	0.863227	false	0		5107686	0.281389	32061
CRY1_1	2.63345	0.00186136	0.37973	0.498992	95	7	false	163.116	95	0	0	0.863879	false	0		1415766	0.217778	49077
GeBP_3	2.67473	0.0031631	0.373869	0.615649	94	7	false	248.553	94	0	0	0.860439	false	0		1654012	0.34378	8217
ARF_7	2.67829	0.0132201	0.373372	0.378915	93	7	false	98.7527	93	0	0	0.860142	false	0		12538278	0.14312	78
NAC_26	2.75587	0.0012432	0.362862	0.641889	93	7	false	216.495	93	0	0	0.853677	false	0		1421972	0.32458	17650
bHLH_24	2.6363	0.00411379	0.37932	0.546823	92	7	false	212.967	92	0	0	0.863642	false	0		1770254	0.281331	298
PHYC	2.69181	0.00578733	0.371497	0.406349	91	7	false	109.066	91	0	0	0.859015	false	0		6260550	0.157382	48725
C2H2_65	2.60142	0.00165763	0.384405	0.505983	91	7	false	179.758	91	0	0	0.866548	false	0		1319832	0.231052	2059
CS26	2.68043	0.00053323	0.373075	0.692796	91	7	false	268.319	91	0	0	0.859964	false	0		437934	0.375271	31216
MYB_26	2.69893	0.00010992	0.370517	0.829304	91	7	false	327.264	91	0	0	0.858422	false	0		95342	0.464863	14129
MYB_3	2.6484	0.00075754	0.377587	0.719351	90	7	false	239.133	90	0	0	0.862633	false	0		497994	0.32758	13383
NF.YA_4	2.63772	0.00044812	0.379115	0.682896	90	7	false	271.289	90	0	0	0.863523	false	0		240366	0.363171	19393
G2.like_40	2.74733	0.00042653	0.36399	0.763546	90	7	false	269.433	90	0	0	0.854389	false	0		822844	0.402139	7543
bHLH_43	2.70036	0.00234514	0.370322	0.431307	89	7	false	118.966	89	0	0	0.858304	false	0		1368464	0.169468	423
ERF_47	2.66121	0.00210267	0.375769	0.619122	88	7	false	241.795	88	0	0	0.861566	false	0		746170	0.330306	5299
VAR2	2.66548	0.00082582	0.375167	0.728579	88	7	false	300.261	88	0	0	0.86121	false	0		317730	0.409075	42149
bZIP_5	2.63772	0.0002339	0.379115	0.643156	88	7	false	235.023	88	0	0	0.863523	false	0		118106	0.311288	964
ARF_10	2.63416	0.00184838	0.379627	0.608126	87	7	false	219.034	87	0	0	0.86382	false	0		1092702	0.289713	92
LBD_5	2.78861	0.00243392	0.358601	0.733789	86	7	false	288.337	86	0	0	0.850949	false	0		3934786	0.438202	11506
bZIP_28	2.66975	0.00061805	0.374567	0.735157	86	7	false	298.43	86	0	0	0.860854	false	0		190510	0.404377	1128
C2H2_72	2.71957	0.00329743	0.367705	0.42409	85	7	false	94.8706	85	0	0	0.856702	false	0		3414742	0.145731	2130
PRR_2	2.75943	0.0009545	0.362394	0.657423	85	7	false	247.682	85	0	0	0.853381	false	0		1403276	0.362109	28979
NF.YA_8	2.63701	0.00012916	0.379217	0.823529	85	7	false	343.047	85	0	0	0.863582	false	0		71846	0.458619	19426
MYB.related_52	2.72028	0.00252374	0.367609	0.46615	84	7	false	108.357	84	0	0	0.856643	false	0		4722044	0.161006	16540
ARR.B_9	2.65694	0.00724594	0.376373	0.444902	83	7	false	175.88	83	0	0	0.861922	false	0		5290658	0.244617	128
MIKC.MADS_32	2.64413	0.00452944	0.378196	0.440788	83	7	false	128.807	83	0	0	0.862989	false	0		3111458	0.175966	12649
GRAS_22	2.68683	0.00023576	0.372185	0.764913	83	7	false	306.639	83	0	0	0.859431	false	0		161742	0.430672	8892
MYB.related_35	2.79288	0.00447241	0.358053	0.518671	80	8	false	183.762	80	0	0	0.850593	false	0		4570750	0.289846	16262
bZIP_69	2.70036	0.00325591	0.370322	0.432595	80	7	false	112.438	80	0	0	0.858304	false	0		2675340	0.162953	1412
HD.ZIP_18	2.65623	0.00151018	0.376474	0.575633	80	7	false	228.825	80	0	0	0.861981	false	0		615456	0.309641	10303
GATA_13	2.69537	5.179e-05	0.371006	0.827215	80	7	false	282.175	80	0	0	0.858719	false	0		58790	0.390824	7811
MYB.related_34	2.69181	4.119e-05	0.371497	0.809494	80	7	false	319.725	80	0	0	0.859015	false	0		55898	0.439787	16236
FTRA1	2.68826	0.00057186	0.371988	0.767283	79	7	false	298.823	79	0	0	0.859312	false	0		550706	0.422066	31944
bHLH_111	2.66833	6.763e-05	0.374767	0.764687	79	7	false	281.962	79	0	0	0.860973	false	0		64282	0.381545	701
NF.YB_7	2.66975	0.00296316	0.374567	0.51382	78	7	false	144.974	78	0	0	0.860854	false	0		2684014	0.201056	19823
MYB_62	2.73594	0.0028339	0.365505	0.59374	78	7	false	230.269	78	0	0	0.855338	false	0		1920088	0.32616	15168
NAC_80	2.63986	0.00070282	0.378808	0.5338	78	7	false	176.41	78	0	0	0.863345	false	0		696588	0.2349	19147
PSBR_1	2.69537	0.00014899	0.371006	0.809191	78	7	false	281.397	78	0	0	0.858719	false	0		162046	0.401996	47033
C3H_8	2.69609	2.064e-05	0.370908	0.861139	78	7	false	337.833	78	0	0	0.85866	false	0		11756	0.468562	2446
MYB_78	2.78221	0.00604258	0.359427	0.361928	77	8	false	83.2987	77	0	0	0.851483	false	0		3697000	0.140234	15559
ERF_31	2.87402	0.00269324	0.347945	0.42242	77	8	false	64.5455	77	0	0	0.843832	false	0		2732638	0.122245	5010
ERF_52	2.69181	0.00087165	0.371497	0.586124	77	8	false	192.519	77	0	0	0.859015	false	0		1166992	0.270013	5382
GRAS_10	2.75231	0.00013048	0.363331	0.796309	77	7	false	266.844	77	0	0	0.853974	false	0		118704	0.400066	8588
Trihelix_21	2.7573	0.0071447	0.362674	0.355789	76	7	false	131.132	76	0	0	0.853559	false	0		4943884	0.196599	23757
HB.PHD_2	2.81708	0.00379282	0.354977	0.464211	76	8	false	78.0658	76	0	0	0.848577	false	0		4574464	0.137925	10136
ARF_8	2.65979	0.00042725	0.37597	0.574414	75	7	false	176.107	75	0	0	0.861684	false	0		336190	0.239601	81
MYB.related_3	2.75445	0.00266765	0.363049	0.410589	74	7	false	102.081	74	0	0	0.853796	false	0		1575382	0.157533	15690
ERF_26	2.71388	0.00183436	0.368476	0.699391	73	7	false	214.616	73	0	0	0.857177	false	0		951114	0.311923	4914
C3H_35	2.66548	0.00167895	0.375167	0.506849	73	7	false	146.945	73	0	0	0.86121	false	0		1669282	0.202125	2729
NF.YA_3	2.8306	0.00148566	0.353281	0.77169	73	8	false	280.356	73	0	0	0.84745	false	0		1809508	0.44857	19377
DTX41	2.6968	0.00097246	0.37081	0.858067	73	7	false	314.616	73	0	0	0.8586	false	0		468456	0.444983	43346
bZIP_68	2.67758	0.00023332	0.373472	0.607686	73	7	false	203.959	73	0	0	0.860202	false	0		157614	0.279396	1391
MYB.related_60	3.00214	0.00542101	0.333096	0.402191	72	8	false	54.5556	72	0	0	0.833155	false	0		3130118	0.137385	16936
PRR_4	2.69964	0.00283943	0.370419	0.480047	72	7	false	114.708	72	0	0	0.858363	false	0		3727808	0.16697	29053
NAC_38	2.71815	0.00084627	0.367897	0.852895	72	7	false	328.319	72	0	0	0.856821	false	0		407302	0.473765	17860
C3H_43	2.67544	0.00055914	0.37377	0.60133	72	7	false	169.875	72	0	0	0.86038	false	0		499690	0.233666	2853
HD.ZIP_26	2.72811	0.00014312	0.366554	0.764867	72	7	false	295.139	72	0	0	0.855991	false	0		55282	0.428981	10419
Mtype_MADS_15	2.70036	0.00118844	0.370322	0.534809	71	7	false	172.408	71	0	0	0.858304	false	0		429606	0.243859	13112
ERF_91	2.68826	0.00101349	0.371988	0.781087	71	7	false	312.732	71	0	0	0.859312	false	0		478114	0.433748	6293
C3H_47	2.85409	0.00421781	0.350374	0.392547	70	8	false	67.9286	70	0	0	0.845492	false	0		4355214	0.129635	2941
C3H_50	3.18648	0.00291725	0.313826	0.403727	70	8	false	48.1714	70	0	0	0.817794	false	0		1969594	0.164971	2980
bZIP_21	2.81922	0.00291275	0.354708	0.645135	70	8	false	257.971	70	0	0	0.848399	false	0		3668044	0.412754	1100
MYB.related_43	2.69609	0.00178982	0.370908	0.508075	70	7	false	153.471	70	0	0	0.85866	false	0		1111080	0.214645	16311
PNP1	2.61495	0.00158441	0.382417	0.585921	70	7	false	230.886	70	0	0	0.865421	false	0		486444	0.299852	44290
Trihelix_39	2.68256	0.00027928	0.372778	0.708075	70	7	false	250.343	70	0	0	0.859786	false	0		139072	0.349153	24213
PHYLLO	2.87616	0.0034322	0.347686	0.439471	69	8	false	72.058	69	0	0	0.843654	false	0		4201330	0.142407	35678
FAR1_10	3.17865	0.00325272	0.314599	0.398551	69	7	false	48.2899	69	0	0	0.818446	false	0		2300370	0.161505	6953
ERF_61	2.68683	0.00263586	0.372185	0.56266	69	7	false	234.551	69	0	0	0.859431	false	0		1141368	0.323518	5609
bHLH_9	2.7452	0.00093549	0.364273	0.547741	69	7	false	186.739	69	0	0	0.854567	false	0		721290	0.27341	277
NAC_57	2.76512	1.062e-05	0.361647	0.914749	69	7	false	356.652	69	0	0	0.852906	false	0		3766	0.529158	18367
NIFU3	2.80285	0.00306976	0.35678	0.630378	68	7	false	210.824	68	0	0	0.849763	false	0		2385820	0.332529	35118
Mtype_MADS_18	2.72242	0.0022517	0.36732	0.468393	68	7	false	149.441	68	0	0	0.856465	false	0		1702460	0.211374	13150
MYB.related_61	2.76014	0.00184588	0.3623	0.477612	67	7	false	93.403	67	0	0	0.853321	false	0		1947128	0.147323	16987
MYB_21	2.66904	0.00133357	0.374667	0.633198	67	7	false	240.104	67	0	0	0.860913	false	0		509252	0.325325	13961
bZIP_66	2.66904	0.00028199	0.374667	0.641791	67	7	false	267.463	67	0	0	0.860913	false	0		120582	0.362416	1379
bZIP_19	2.71459	0.00414518	0.36838	0.560839	66	7	false	204.091	66	0	0	0.857117	false	0		1920764	0.287026	1084
Mtype_MADS_13	2.75872	0.00084367	0.362487	0.502564	66	7	false	120.97	66	0	0	0.85344	false	0		582036	0.182734	13068
NF.YA_14	2.6363	0.00071817	0.37932	0.599534	66	7	false	198.606	66	0	0	0.863642	false	0		768114	0.264808	19698
GRAS_46	2.81423	0.00028888	0.355336	0.74359	66	7	false	248.455	66	0	0	0.848814	false	0		329546	0.384605	9387
Trihelix_34	2.71815	0.0002632	0.367897	0.667133	66	7	false	215.045	66	0	0	0.856821	false	0		397160	0.305897	24165
WRKY_35	3.14164	0.00413914	0.318305	0.389423	65	8	false	47.9846	65	0	0	0.82153	false	0		2078320	0.166613	26135
SBP_5	2.67473	0.0023317	0.373869	0.505769	65	7	false	212.692	65	0	0	0.860439	false	0		1244362	0.289377	21117
WRKY_22	2.90605	0.00172617	0.34411	0.448558	65	8	false	69.2769	65	0	0	0.841163	false	0		1624686	0.138277	25394
MYB_13	2.67402	0.00147457	0.373969	0.482692	65	7	false	161.062	65	0	0	0.860498	false	0		766732	0.223077	13781
B3_17	2.85694	0.00241006	0.350025	0.47619	64	8	false	72.875	64	0	0	0.845255	false	0		1820548	0.135708	175
GRAS_2	2.80569	0.00149517	0.356418	0.585813	64	7	false	198.469	64	0	0	0.849526	false	0		823478	0.312549	8379
C2H2_21	2.67972	0.00012028	0.373174	0.663194	64	7	false	263.75	64	0	0	0.860024	false	0		73674	0.35498	1580
GATA_27	2.70676	0.00350021	0.369445	0.578597	63	8	false	234.095	63	0	0	0.85777	false	0		2219732	0.330177	8072
FAR1_20	2.76157	0.00213343	0.362113	0.494112	63	7	false	97.4286	63	0	0	0.853203	false	0		2351718	0.151758	7046
bHLH_138	2.70819	0.00136518	0.369251	0.591398	63	7	false	181.016	63	0	0	0.857651	false	0		1364352	0.257491	872
TALE_13	2.8605	0.00847734	0.349589	0.373876	62	8	false	70.0484	62	0	0	0.844958	false	0		6065286	0.134192	22310
ERF_24	2.81993	0.00352132	0.354619	0.612374	62	7	false	235.629	62	0	0	0.848339	false	0		2541802	0.368696	4843
C2H2_60	2.74448	0.00194026	0.364367	0.504495	62	7	false	129.903	62	0	0	0.854626	false	0		1655310	0.19505	1973
C3H_38	2.76299	0.00032844	0.361927	0.652565	62	7	false	234.565	62	0	0	0.853084	false	0		184060	0.351144	2748
Mtype_MADS_10	2.72598	4.509e-05	0.366841	0.894765	62	7	false	362.129	62	0	0	0.856168	false	0		53108	0.51076	12945
MYB_42	2.86335	0.00491925	0.349242	0.37377	61	7	false	81.5902	61	0	0	0.844721	false	0		4080898	0.145957	14554
C2H2_6	2.82776	0.00094812	0.353637	0.674317	61	8	false	271.951	61	0	0	0.847687	false	0		1558362	0.422941	1483
ZF.HD_6	2.85552	6.878e-05	0.350199	0.756284	61	8	false	251.869	61	0	0	0.845374	false	0		20326	0.41155	28772
bHLH_75	2.75374	0.00066108	0.363143	0.633333	60	7	false	227.783	60	0	0	0.853855	false	0		424954	0.331562	530
ERF_51	2.76512	0.00012919	0.361647	0.851977	60	7	false	320.75	60	0	0	0.852906	false	0		61086	0.47589	5367
SBP_4	3.22135	0.00389196	0.310429	0.343659	59	7	false	38.8644	59	0	0	0.814887	false	0		1361564	0.140305	21071
ERF_54	3.25125	0.00377371	0.307574	0.407364	59	8	false	37.6271	59	0	0	0.812396	false	0		941488	0.158764	5421
FAR1_18	2.73238	0.00140073	0.365981	0.675628	59	7	false	235.102	59	0	0	0.855635	false	0		502410	0.339718	7022
bZIP_12	2.76157	0.00071094	0.362113	0.660432	59	7	false	204.763	59	0	0	0.853203	false	0		371874	0.300679	1072
NARA5	2.7032	0.00049402	0.369932	0.624781	59	7	false	238.695	59	0	0	0.858066	false	0		208392	0.330602	34842
MYB.related_12	2.71886	0.00013476	0.367801	0.718878	59	7	false	286.322	59	0	0	0.856762	false	0		61978	0.398777	15909
NAC_58	2.81423	2.114e-05	0.355336	0.864407	59	7	false	323.831	59	0	0	0.848814	false	0		9384	0.495154	18390
G2.like_34	2.83915	0.00223781	0.352219	0.488808	58	7	false	165.638	58	0	0	0.846738	false	0		1647410	0.268457	7404
B3_3	3.22562	0.00206258	0.310018	0.46219	58	8	false	48.4655	58	0	0	0.814531	false	0		836228	0.180841	138
ERF_55	2.77011	0.00100595	0.360997	0.546279	58	8	false	157.845	58	0	0	0.852491	false	0		673918	0.235589	5445
MIKC.MADS_5	2.70961	1.09e-05	0.369057	0.827586	58	7	false	321.414	58	0	0	0.857533	false	0		16134	0.448902	12116
TCP_26	2.87046	0.00936135	0.348376	0.347744	57	8	false	84.7544	57	0	0	0.844128	false	0		7685772	0.156662	23131
bHLH_29	2.79858	0.00861421	0.357325	0.404135	57	7	false	128.018	57	0	0	0.850119	false	0		7456240	0.208498	324
HB.other_5	3.18434	0.00511868	0.314037	0.351504	57	8	false	35.5263	57	0	0	0.817972	false	0		1722438	0.131579	9848
bZIP_57	2.87544	0.00274164	0.347772	0.588346	57	8	false	178.333	57	0	0	0.843713	false	0		1458296	0.303288	1275
MYB_10	3.23986	0.00245432	0.308656	0.368421	57	8	false	40.0175	57	0	0	0.813345	false	0		888416	0.150442	13723
G2.like_29	2.80498	0.00171768	0.356509	0.477273	56	7	false	120.75	56	0	0	0.849585	false	0		1033954	0.192277	7353
SBP_8	3.21922	0.00134351	0.310635	0.46039	56	8	false	39.3214	56	0	0	0.815065	false	0		468916	0.161153	21150
Dof_20	2.72028	8.584e-05	0.367609	0.703896	56	7	false	251.089	56	0	0	0.856643	false	0		62920	0.356661	3904
WRKY_75	2.84199	0.0067444	0.351866	0.513131	55	8	false	185.6	55	0	0	0.846501	false	0		3561930	0.310827	28497
LBD_13	2.95374	0.00639668	0.338554	0.443771	55	8	false	50.6182	55	0	0	0.837189	false	0		4111250	0.109327	11733
WRKY_48	3.33594	0.00534933	0.299765	0.367003	55	7	false	37.7455	55	0	0	0.805338	false	0		1758424	0.154694	27207
CAMTA_2	2.8306	0.00227045	0.353281	0.52862	55	8	false	148.073	55	0	0	0.84745	false	0		2549228	0.235785	3286
LBD_11	3.26263	0.00208317	0.306501	0.468687	55	8	false	39.3818	55	0	0	0.811447	false	0		885376	0.168298	11679
NF.YA_10	2.94733	0.00049456	0.33929	0.53468	55	8	false	78.3273	55	0	0	0.837722	false	0		509072	0.163865	19551
CYP75B1	2.77509	6.33e-05	0.360349	0.857912	55	7	false	333.236	55	0	0	0.852076	false	0		39420	0.498857	43142
C3H_17	2.77438	0.00372344	0.360441	0.509434	54	8	false	152.981	54	0	0	0.852135	false	0		3424866	0.230394	2591
LBD_8	3.41922	0.00344805	0.292465	0.389238	54	8	false	35.4444	54	0	0	0.798399	false	0		1082918	0.18365	11612
ARF_16	2.99431	0.00288343	0.333967	0.482879	54	8	false	60.1111	54	0	0	0.833808	false	0		1631612	0.154926	101
MYB.related_44	2.71601	0.00265878	0.368187	0.502446	54	7	false	199.741	54	0	0	0.856999	false	0		618494	0.285726	16355
HB.other_7	3.16441	0.00154273	0.316014	0.498952	54	7	false	53.037	54	0	0	0.819632	false	0		656458	0.172759	9880
NF.YB_4	3.05409	0.00063642	0.327429	0.552061	54	8	false	64.6852	54	0	0	0.828826	false	0		853082	0.167145	19741
bHLH_128	2.85623	0.00042987	0.350112	0.661775	54	7	false	216.093	54	0	0	0.845314	false	0		277916	0.362571	763
bZIP_24	2.81566	0.00039721	0.355157	0.75891	54	7	false	271.556	54	0	0	0.848695	false	0		164958	0.423644	1104
Trihelix_2	2.76868	0.00029973	0.361183	0.611461	54	7	false	217.796	54	0	0	0.85261	false	0		165376	0.324102	23173
Ce_contig60342	2.76584	2.426e-05	0.361554	0.819008	54	7	false	331.148	54	0	0	0.852847	false	0		13330	0.486267	30314
SBP_9	2.91459	0.00486152	0.343101	0.351234	53	8	false	67.3585	53	0	0	0.840451	false	0		3319916	0.138313	21199
MYB_77	2.74662	0.0030886	0.364084	0.426705	53	7	false	186.981	53	0	0	0.854448	false	0		1734788	0.272965	15548
C2H2_88	3.38719	0.00234246	0.29523	0.450653	53	8	false	38.0189	53	0	0	0.801068	false	0		659628	0.182783	2285
AP2_6	2.90747	0.00629889	0.343941	0.340121	52	7	false	77.6346	52	0	0	0.841044	false	0		5008218	0.144302	77
GRAS_52	2.82064	0.00318214	0.354529	0.441931	52	7	false	146.385	52	0	0	0.84828	false	0		2407406	0.231255	9580
PHYE	2.64911	0.00242185	0.377485	0.537707	52	7	false	175.904	52	0	0	0.862574	false	0		1237986	0.235796	48676
C3H_52	2.97438	0.00211088	0.336205	0.408748	52	8	false	62.2308	52	0	0	0.835469	false	0		1286388	0.128047	3007
ERF_77	3.03772	0.00209768	0.329194	0.481146	52	8	false	49.0769	52	0	0	0.83019	false	0		1656794	0.119119	5874
bZIP_70	2.73594	0.00046417	0.365505	0.665158	52	7	false	268.077	52	0	0	0.855338	false	0		280384	0.387394	1426
WRKY_36	3.20641	0.00493564	0.311876	0.505882	51	8	false	50.9412	51	0	0	0.816133	false	0		5517660	0.186598	26193
C3H_24	3.10391	0.00366381	0.322174	0.477647	51	8	false	53.7843	51	0	0	0.824674	false	0		1367508	0.162983	2617
MIKC.MADS_1	2.82705	5.131e-05	0.353726	0.806275	51	7	false	324.824	51	0	0	0.847746	false	0		42154	0.498196	12093
C3H_65	3.30534	0.00372542	0.302541	0.429388	50	8	false	41.2	50	0	0	0.807888	false	0		1568496	0.165462	3207
HD.ZIP_11	2.98078	0.00340658	0.335482	0.460408	50	8	false	50.74	50	0	0	0.834935	false	0		2596574	0.111516	10257
C2H2_73	2.89395	0.0026256	0.345548	0.519184	50	8	false	165.34	50	0	0	0.842171	false	0		2280796	0.286021	2156
MYB_24	3.10819	0.00167802	0.321731	0.548571	50	8	false	55.58	50	0	0	0.824318	false	0		1067720	0.173146	14021
WRKY_66	2.78648	0.00120995	0.358876	0.486531	50	8	false	135.18	50	0	0	0.851127	false	0		499902	0.204508	28235
G2.like_3	2.7516	0.00013157	0.363425	0.746122	50	7	false	259.22	50	0	0	0.854033	false	0		83542	0.383462	7127
C3H_26	2.72456	0.00012983	0.367032	0.649796	50	7	false	224.6	50	0	0	0.856287	false	0		98784	0.315893	2630
Mtype_MADS_6	3.44698	0.00400005	0.290109	0.388605	49	8	false	38.2449	49	0	0	0.796085	false	0		1092106	0.169225	12912
DBB_4	2.85267	0.00104568	0.350549	0.681122	49	8	false	214.939	49	0	0	0.845611	false	0		863846	0.352325	3687
NAC_47	2.85053	0.00093154	0.350811	0.540816	49	7	false	157.98	49	0	0	0.845789	false	0		848816	0.261989	18068
MYB_72	2.85053	0.00938397	0.350811	0.490248	48	8	false	142.375	48	0	0	0.845789	false	0		8728536	0.236862	15324
C3H_59	2.82705	0.00478062	0.353726	0.429078	48	7	false	84.5208	48	0	0	0.847746	false	0		3104264	0.143499	3104
HB.other_15	3.30107	0.00400207	0.302932	0.37766	48	7	false	40.1458	48	0	0	0.808244	false	0		798414	0.151494	10063
BES1_6	2.89537	0.00345237	0.345379	0.79078	48	8	false	267.854	48	0	0	0.842052	false	0		3550542	0.464183	623
GRAS_49	2.80285	0.00120709	0.35678	0.41844	48	7	false	117.562	48	0	0	0.849763	false	0		491424	0.181144	9500
C3H_1	3.24698	0.00060504	0.307979	0.533688	48	8	false	51.625	48	0	0	0.812752	false	0		230686	0.199324	2305
Trihelix_15	2.95445	0.00048189	0.338473	0.518617	48	8	false	131.333	48	0	0	0.837129	false	0		243370	0.245943	23577
FLS1	2.79715	0.00026953	0.357506	0.680851	48	7	false	235.458	48	0	0	0.850237	false	0		137016	0.357839	43628
bHLH_60	2.71246	0.00013712	0.36867	0.679078	48	7	false	201.938	48	0	0	0.857295	false	0		231988	0.287251	460
C3H_10	3.44698	0.00212321	0.290109	0.436633	47	8	false	39.2553	47	0	0	0.796085	false	0		484050	0.19056	2492
HD.ZIP_30	2.83843	0.00176625	0.352307	0.621647	47	7	false	160.255	47	0	0	0.846797	false	0		1245510	0.267503	10456
TT9	3.48683	0.00137026	0.286793	0.431082	47	8	false	35.9362	47	0	0	0.792764	false	0		240746	0.173605	44044
C2H2_39	3.35231	0.00131063	0.298301	0.466235	47	8	false	37.6383	47	0	0	0.803974	false	0		255914	0.18541	1705
FAR1_4	2.76228	1.404e-05	0.36202	0.79741	47	7	false	228.723	47	0	0	0.853144	false	0		7014	0.334391	6850
CAMTA_4	3.06263	0.00460303	0.326516	0.376812	46	8	false	47.5217	46	0	0	0.828114	false	0		2274346	0.133488	3310
MYB.related_20	2.93167	0.00323655	0.341102	0.439614	46	8	false	115.5	46	0	0	0.839027	false	0		2510700	0.211152	15936
EFS	2.99217	0.00213295	0.334206	0.499517	46	8	false	53.4565	46	0	0	0.833986	false	0		1848512	0.119057	45757
FAR1_1	2.94235	0.00196413	0.339865	0.527536	46	8	false	87.6304	46	0	0	0.838138	false	0		2696888	0.176987	6805
C3H_64	2.94804	0.00070968	0.339208	0.618357	46	8	false	82.087	46	0	0	0.837663	false	0		1160914	0.167867	3190
ANS	2.89395	1.451e-05	0.345548	0.851208	46	7	false	253.783	46	0	0	0.842171	false	0		10118	0.415356	42613
Dof_14	2.85979	0.00306539	0.349676	0.50303	45	8	false	172.044	45	0	0	0.845018	false	0		2025476	0.286741	3882
MYB.related_50	2.84698	0.00292771	0.35125	0.519192	45	8	false	108.733	45	0	0	0.846085	false	0		1785664	0.182096	16504
CPP_2	3.03915	0.00266285	0.32904	0.510101	45	8	false	48.7111	45	0	0	0.830071	false	0		1781288	0.120572	3593
Trihelix_33	2.88897	0.00191308	0.346144	0.533333	45	8	false	87.2	45	0	0	0.842586	false	0		1195238	0.158794	24126
ERF_96	3.51886	0.00186905	0.284183	0.440404	45	8	false	36.3778	45	0	0	0.790095	false	0		342162	0.192475	6447
HB.other_8	2.77367	0.0001938	0.360534	0.845455	45	7	false	320.711	45	0	0	0.852195	false	0		73704	0.464799	9909
WRKY_32	2.85765	2.37e-06	0.349938	0.923232	45	8	false	310.444	45	0	0	0.845196	false	0		1162	0.499911	25975
Trihelix_8	3.22989	0.00548752	0.309608	0.428118	44	7	false	43.9773	44	0	0	0.814176	false	0		841460	0.162278	23347
HB.other_11	3.27046	0.00167382	0.305767	0.439746	44	8	false	44.6591	44	0	0	0.810795	false	0		997042	0.169806	9989
MYB_27	3.30534	0.00308631	0.302541	0.37763	43	8	false	34.4651	43	0	0	0.807888	false	0		1798982	0.147287	14149
HB.PHD_3	3.37224	0.00271311	0.296539	0.44186	43	8	false	39.0465	43	0	0	0.802313	false	0		1076166	0.178295	10176
MYB_47	2.98861	0.00244757	0.334603	0.404208	43	8	false	60.3953	43	0	0	0.834282	false	0		2461088	0.142442	14700
bZIP_38	3.15231	0.00180894	0.317227	0.427464	43	8	false	40.5581	43	0	0	0.820641	false	0		501988	0.130758	1171
MYB.related_57	3.25623	0.00115227	0.307104	0.544851	43	8	false	56.4419	43	0	0	0.811981	false	0		613816	0.207507	16729
GATA_17	2.89181	0.0001732	0.345804	0.662237	43	8	false	198.814	43	0	0	0.842349	false	0		80372	0.342783	7846
GME	2.7516	0.00012122	0.363425	0.675526	43	7	false	251.814	43	0	0	0.854033	false	0		50506	0.364948	46345
bHLH_83	2.88683	8.225e-05	0.3464	0.786268	43	7	false	256.791	43	0	0	0.842764	false	0		161848	0.435238	557
TKL.1	2.80569	0.00218646	0.356418	0.75029	42	8	false	262.643	42	0	0	0.849526	false	0		1147426	0.41488	41688
Trihelix_16	2.82705	0.00151609	0.353726	0.643438	42	7	false	135.619	42	0	0	0.847746	false	0		727032	0.223018	23611
GRAS_40	3.06263	0.00127111	0.326516	0.518002	42	8	false	53.0952	42	0	0	0.828114	false	0		1206838	0.133071	9312
G2.like_11	3.2306	0.00114415	0.30954	0.501742	42	8	false	50.3095	42	0	0	0.814116	false	0		294632	0.180321	7206
GRAS_8	3.07544	0.00107915	0.325156	0.52381	42	8	false	53.5	42	0	0	0.827046	false	0		1118466	0.13375	8566
ARF_2	2.75587	0.0002429	0.362862	0.600465	42	7	false	193.619	42	0	0	0.853677	false	0		62006	0.282244	75
bHLH_118	2.82064	0.00019237	0.354529	0.653891	42	7	false	177.333	42	0	0	0.84828	false	0		251622	0.273241	720
HSF_7	2.74093	0.00010106	0.36484	0.66899	42	7	false	251.929	42	0	0	0.854923	false	0		44796	0.357853	11064
bHLH_2	2.78648	0.00275692	0.358876	0.395122	41	8	false	94.6585	41	0	0	0.851127	false	0		1171786	0.146985	264
GATA_25	3.48327	0.00132491	0.287086	0.453659	41	8	false	36.6341	41	0	0	0.79306	false	0		299916	0.191802	8050
ERF_33	3.07402	0.00129743	0.325307	0.503659	41	8	false	61.7073	41	0	0	0.827165	false	0		695838	0.162388	5066
CAMTA_6	3.46335	0.00097884	0.288738	0.487805	41	8	false	38	41	0	0	0.794721	false	0		249654	0.203209	3323
C2H2_74	3.26762	0.00091553	0.306034	0.465854	41	8	false	41.561	41	0	0	0.811032	false	0		279806	0.164273	2162
WRKY_8	2.83345	0.00052103	0.352926	0.57561	41	8	false	137.024	41	0	0	0.847212	false	0		221896	0.219943	24962
bHLH_65	2.82562	0.00022605	0.353904	0.8	41	7	false	298.293	41	0	0	0.847865	false	0		75654	0.461753	825
LSD_5	2.86406	0.00013984	0.349155	0.743902	41	7	false	257.268	41	0	0	0.844662	false	0		283422	0.415619	11948
CRY1_2	3.28256	0.00227043	0.30464	0.480769	40	8	false	39.025	40	0	0	0.809786	false	0		979844	0.179839	49163
DBB_1	2.99502	0.00063098	0.333888	0.479487	40	8	false	113.4	40	0	0	0.833749	false	0		698862	0.219342	3629
WRKY_72	2.86263	0.00019555	0.349329	0.724359	40	7	false	236.475	40	0	0	0.844781	false	0		158040	0.385767	28291
bHLH_144	2.78505	1.125e-05	0.35906	0.815385	40	8	false	301.925	40	0	0	0.851246	false	0		6830	0.445975	912
BES1_9	2.87473	0.00314152	0.347858	0.418354	39	7	false	110.282	39	0	0	0.843772	false	0		3419588	0.196231	260
MYB_28	2.97011	0.00120247	0.336688	0.483131	39	8	false	72.2564	39	0	0	0.835824	false	0		979014	0.157765	14182
HD.ZIP_25	2.85409	0.0011356	0.350374	0.531714	39	7	false	142.59	39	0	0	0.845492	false	0		1520856	0.230728	10392
C3H_22	3.4669	0.00109277	0.288442	0.527665	39	8	false	37.8462	39	0	0	0.794425	false	0		859612	0.232185	2607
MYB.related_2	3.33167	0.00050116	0.30015	0.565452	39	8	false	46.8718	39	0	0	0.805694	false	0		153394	0.215999	15661
CFBP1	2.88327	8.84e-06	0.346828	0.892038	39	7	false	314.744	39	0	0	0.84306	false	0		4386	0.515973	30636
bHLH_142	3.02705	0.0026315	0.330355	0.495021	38	8	false	57.8158	38	0	0	0.831079	false	0		1847954	0.132302	900
C2H2_89	2.94164	0.00246639	0.339947	0.485064	38	7	false	68.1579	38	0	0	0.838197	false	0		1655702	0.130571	2294
bZIP_77	2.81851	0.00031252	0.354798	0.539118	38	7	false	125.237	38	0	0	0.848458	false	0		49628	0.196296	1442
HD.ZIP_41	2.82064	0.00027419	0.354529	0.73542	38	8	false	284.289	38	0	0	0.84828	false	0		81288	0.433368	10554
TCP_5	2.84484	0.00215152	0.351514	0.509009	37	7	false	163.892	37	0	0	0.846263	false	0		411472	0.263916	22688
UGT80B1	3.0484	0.00195653	0.328041	0.512012	37	8	false	57.4595	37	0	0	0.8293	false	0		726892	0.140488	44250
B3_25	2.8726	0.00019578	0.348117	0.686186	37	7	false	161.135	37	0	0	0.84395	false	0		98146	0.26678	210
C3H_5	2.80498	0.00015442	0.356509	0.809309	37	7	false	288.27	37	0	0	0.849585	false	0		70580	0.433448	2396
C2H2_5	2.8427	0.00015134	0.351778	0.66967	37	7	false	221.919	37	0	0	0.846441	false	0		122486	0.355639	1479
GRAS_4	2.82349	8.63e-06	0.354172	0.837838	37	7	false	295.919	37	0	0	0.848043	false	0		5608	0.455961	8408
WOX_5	2.79858	6.08e-06	0.357325	0.807808	37	7	false	299.297	37	0	0	0.850119	false	0		4294	0.446047	24496
bHLH_100	3.05267	0.00579293	0.327582	0.426984	36	8	false	63.1667	36	0	0	0.828944	false	0		5824050	0.159442	661
G2.like_19	3.11957	0.00339479	0.320557	0.419048	36	8	false	75.5556	36	0	0	0.823369	false	0		3758708	0.179042	7241
HD.ZIP_8	2.90676	0.00307465	0.344025	0.484127	36	7	false	83.5	36	0	0	0.841103	false	0		975702	0.15955	10216
TALE_20	2.97865	0.00261004	0.335723	0.425397	36	8	false	101.417	36	0	0	0.835113	false	0		1405732	0.208676	22387
GSTF12	2.87758	0.00223618	0.347514	0.547619	36	7	false	231.611	36	0	0	0.843535	false	0		882458	0.380939	43669
GATA_14	3.21566	0.00199581	0.310978	0.546032	36	7	false	53.0833	36	0	0	0.815362	false	0		1615808	0.197233	7829
bHLH_143	2.89964	0.00161647	0.34487	0.6	36	7	false	147.528	36	0	0	0.841696	false	0		1227026	0.264387	903
HO2	2.79431	0.00149456	0.357871	0.633333	36	7	false	200.333	36	0	0	0.850475	false	0		432086	0.303034	32686
C2H2_67	2.87046	0.0010439	0.348376	0.730159	36	7	false	216.917	36	0	0	0.844128	false	0		534226	0.353815	2084
CAMTA_7	3.49395	0.0009297	0.286209	0.565079	36	8	false	40.6667	36	0	0	0.792171	false	0		873958	0.232381	3337
TALE_8	2.8242	0.00080471	0.354083	0.657143	36	8	false	139.806	36	0	0	0.847983	false	0		863670	0.225857	22270
bZIP_31	3.25552	0.0005545	0.307171	0.574603	36	8	false	40.8333	36	0	0	0.81204	false	0		326902	0.173759	1161
Dof_15	2.81352	7.459e-05	0.355426	0.736508	36	7	false	267.972	36	0	0	0.848873	false	0		45210	0.407253	3889
bZIP_79	3.34306	0.00425063	0.299127	0.428571	35	8	false	37.6857	35	0	0	0.804745	false	0		2973920	0.174471	1460
C3H_30	3.5089	0.00406101	0.28499	0.356303	35	7	false	36.1714	35	0	0	0.790925	false	0		715038	0.166689	2666
bHLH_74	2.79359	0.00302771	0.357962	0.573109	35	7	false	234.143	35	0	0	0.850534	false	0		988846	0.368684	930
ABC1K1	2.82491	0.00264027	0.353993	0.556303	35	7	false	227.571	35	0	0	0.847924	false	0		873724	0.35119	29309
LBD_1	2.81779	0.00135125	0.354888	0.705882	35	7	false	255.457	35	0	0	0.848517	false	0		472394	0.393011	11453
C3H_49	3.5395	0.00115158	0.282526	0.536134	35	8	false	43.0571	35	0	0	0.788375	false	0		315584	0.209015	2973
HD.ZIP_29	2.9032	3.774e-05	0.344447	0.836975	35	8	false	268.971	35	0	0	0.8414	false	0		16870	0.456658	10448
CAMTA_8	2.93167	0.00236627	0.341102	0.527629	34	7	false	65.5	34	0	0	0.839027	false	0		1295672	0.131	3349
SEP2	2.76655	0.00212157	0.361461	0.427807	34	8	false	135.794	34	0	0	0.852788	false	0		728372	0.203851	41175
ERF_58	2.8484	0.001591	0.351074	0.581105	34	7	false	201.529	34	0	0	0.845967	false	0		509100	0.33087	5480
ERF_53	3.21352	0.00148617	0.311185	0.45098	34	7	false	48.6765	34	0	0	0.81554	false	0		818982	0.169016	5409
MYB_71	3.65053	0.00131468	0.273933	0.467023	34	8	false	33.5882	34	0	0	0.779122	false	0		595458	0.194152	15299
TCP_19	2.91744	0.00123814	0.342767	0.486631	34	8	false	132.647	34	0	0	0.840214	false	0		1530016	0.234359	23018
FAR1_9	3.49964	0.00076047	0.285743	0.547237	34	8	false	41.3529	34	0	0	0.791696	false	0		215330	0.216508	6937
GRAS_15	3.1516	0.00025824	0.317299	0.607843	34	8	false	64.5294	34	0	0	0.8207	false	0		191160	0.188682	8662
G2.like_25	3.32598	7.359e-05	0.300663	0.68984	34	8	false	55.7647	34	0	0	0.806168	false	0		23128	0.235294	7336
NAC_3	3.10961	0.00444261	0.321584	0.352273	33	7	false	51.7879	33	0	0	0.824199	false	0		2514794	0.136643	17210
PSBR	2.93025	0.00351573	0.341268	0.575758	33	7	false	185.061	33	0	0	0.839146	false	0		2192264	0.325758	39847
CPP_3	2.84555	0.0033467	0.351426	0.371212	33	8	false	87.6667	33	0	0	0.846204	false	0		1341536	0.148788	3612
ERF_21	2.91317	0.00171685	0.343269	0.712121	33	8	false	219.727	33	0	0	0.840569	false	0		735254	0.378188	4828
GRAS_34	2.88683	0.00153848	0.3464	0.532197	33	8	false	131.515	33	0	0	0.842764	false	0		879956	0.227142	9204
HB.other_1	3.48399	0.00087414	0.287028	0.532197	33	8	false	38.3333	33	0	0	0.793001	false	0		340600	0.211786	9797
WRKY_53	3.5573	0.00073789	0.281112	0.518939	33	8	false	36.5455	33	0	0	0.786892	false	0		157174	0.199702	27533
C2H2_80	3.37224	0.00054875	0.296539	0.577652	33	8	false	49.1515	33	0	0	0.802313	false	0		162780	0.246993	2217
FAR1_12	3.49395	0.00033636	0.286209	0.594697	33	8	false	43.5758	33	0	0	0.792171	false	0		72426	0.231786	6982
bZIP_73	2.91886	0.00355532	0.342599	0.542339	32	8	false	164.969	32	0	0	0.840095	false	0		2514606	0.292498	1434
ARR.B_10	3.33381	0.00266775	0.299957	0.352823	32	8	false	31.0938	32	0	0	0.805516	false	0		1502432	0.139434	262
ERF_35	3.34733	0.0020465	0.298745	0.483871	32	8	false	38.7812	32	0	0	0.804389	false	0		466118	0.185556	5122
bHLH_92	2.88399	0.00186224	0.346742	0.417339	32	7	false	84.375	32	0	0	0.843001	false	0		658968	0.155961	616
TCP_9	2.94947	0.00175533	0.339044	0.326613	32	8	false	90.8125	32	0	0	0.837544	false	0		1261704	0.169111	22803
E2F.DP_11	3.4968	0.00076629	0.285976	0.441532	32	8	false	34.1562	32	0	0	0.791934	false	0		173446	0.182487	4319
DBB_11	2.99146	0.00051726	0.334285	0.512097	32	8	false	110.031	32	0	0	0.834045	false	0		338138	0.217884	3761
ELIP2	2.81851	2.703e-05	0.354798	0.705645	32	7	false	253.969	32	0	0	0.848458	false	0		12408	0.39559	31679
HB.other_13	3.55089	0.00134684	0.28162	0.505376	31	8	false	37.6129	31	0	0	0.787426	false	0		191696	0.225227	10038
ERF_104	3.0484	0.00073898	0.328041	0.421505	31	8	false	65.0323	31	0	0	0.8293	false	0		251528	0.142303	6557
G2.like_32	2.99217	0.00063392	0.334206	0.632258	31	7	false	105.742	31	0	0	0.833986	false	0		351636	0.222147	7384
bHLH_139	3.02135	0.00059371	0.330978	0.537634	31	8	false	89.5484	31	0	0	0.831554	false	0		790726	0.201232	887
C3H_48	3.37367	0.00039948	0.296413	0.569892	31	8	false	41.5806	31	0	0	0.802195	false	0		94938	0.211069	2963
G2.like_7	2.91957	0.00019114	0.342516	0.569892	31	7	false	131.29	31	0	0	0.840036	false	0		125942	0.231145	7189
C3H_34	2.88114	2.274e-05	0.347085	0.619355	31	8	false	189.548	31	0	0	0.843238	false	0		10140	0.315914	2721
NF.YB_13	2.9395	6.04e-06	0.340194	0.860215	31	7	false	225.419	31	0	0	0.838375	false	0		2568	0.398972	20067
ERF_3	3.1758	0.00198119	0.314881	0.344828	30	8	false	52.5667	30	0	0	0.818683	false	0		1596922	0.140553	4438
HD.ZIP_10	3.47473	0.0015434	0.287792	0.48046	30	8	false	37.2667	30	0	0	0.793772	false	0		353180	0.216667	10239
Mtype_MADS_1	2.89466	6.885e-05	0.345463	0.63908	30	7	false	120.267	30	0	0	0.842112	false	0		30826	0.213618	12697
C3H_20	2.87544	1.3e-07	0.347772	0.97931	30	7	false	373.133	30	0	0	0.843713	false	0		202	0.605736	2605
bHLH_101	2.921	0.00287252	0.342349	0.746305	29	7	false	291.552	29	0	0	0.839917	false	0		1590450	0.494936	5866
NAC_16	2.90178	0.00145603	0.344616	0.615764	29	8	false	186.793	29	0	0	0.841518	false	0		1683426	0.323732	17463
HD.ZIP_44	2.98363	0.00104828	0.335162	0.788177	29	7	false	170.586	29	0	0	0.834698	false	0		1074628	0.33514	10592
FAR1_3	3.11388	0.00083364	0.321143	0.435961	29	7	false	59.4828	29	0	0	0.823843	false	0		436190	0.157362	6837
MYB.related_17	3.0242	0.00069023	0.330666	0.539409	29	8	false	117.345	29	0	0	0.831317	false	0		650254	0.234221	15921
MYB_15	2.8548	0.00051267	0.350287	0.512315	29	7	false	161.862	29	0	0	0.845433	false	0		258382	0.266221	13817
Mtype_MADS_21	2.86762	0.00026581	0.348722	0.495074	29	8	false	156.31	29	0	0	0.844365	false	0		121366	0.257938	13300
bHLH_18	2.86762	5.486e-05	0.348722	0.724138	29	7	false	262.966	29	0	0	0.844365	false	0		21432	0.422774	378
ERF_76	2.8306	0.0058487	0.353281	0.399471	28	7	false	171.464	28	0	0	0.84745	false	0		1201082	0.268641	5867
C3H_15	3.13096	0.00512501	0.319391	0.328042	28	8	false	38.7857	28	0	0	0.82242	false	0		2019972	0.128006	2581
bHLH_110	3.44769	0.0042885	0.29005	0.328042	28	8	false	29.8571	28	0	0	0.796026	false	0		2294236	0.17338	695
OMT1	2.98292	0.00131186	0.335242	0.494709	28	7	false	166.179	28	0	0	0.834757	false	0		753164	0.315329	43866
MIKC.MADS_21	3.43274	0.00096736	0.291312	0.597884	28	8	false	39.2857	28	0	0	0.797272	false	0		728800	0.263663	12370
GeBP_4	2.9452	0.0008496	0.339536	0.621693	28	7	false	138.25	28	0	0	0.8379	false	0		647900	0.250453	8247
C2H2_66	3.43772	0.00076577	0.29089	0.642857	28	8	false	48.0714	28	0	0	0.796856	false	0		115036	0.240357	2080
ERF_92	2.91744	0.00028733	0.342767	0.621693	28	7	false	126.786	28	0	0	0.840214	false	0		67510	0.226744	6309
DBB_9	3.72954	0.00026997	0.26813	0.568783	28	8	false	38.4286	28	0	0	0.772539	false	0		70078	0.2329	3750
C3H_53	3.24413	6.558e-05	0.308249	0.722222	28	8	false	61.25	28	0	0	0.812989	false	0		101050	0.238327	3021
NF.YB_19	2.9032	1.933e-05	0.344447	0.793651	28	8	false	288.393	28	0	0	0.8414	false	0		8176	0.487974	20337
ZF.HD_8	2.83843	0.00585145	0.352307	0.333333	27	7	false	106.778	27	0	0	0.846797	false	0		2030324	0.177667	28836
TCP_20	3.05694	0.00301294	0.327125	0.327635	27	7	false	51.8519	27	0	0	0.828588	false	0		387318	0.125246	23046
EIL_2	3.34875	0.00211579	0.298618	0.381766	27	7	false	40.8148	27	0	0	0.80427	false	0		1339020	0.188957	4373
Trihelix_13	3.18719	0.00112435	0.313756	0.447293	27	8	false	58.2222	27	0	0	0.817734	false	0		1803964	0.176967	23547
DBB_8	3.53879	0.00055054	0.282582	0.564103	27	8	false	38.7778	27	0	0	0.788434	false	0		116802	0.242361	3741
CP12.2	2.97722	0.00046898	0.335883	0.527066	27	8	false	90.037	27	0	0	0.835231	false	0		229752	0.183002	31030
bZIP_75	2.89893	0.00045537	0.344955	0.51567	27	7	false	182.444	27	0	0	0.841756	false	0		188318	0.301561	1440
bZIP_15	3.46762	0.00041034	0.288383	0.552707	27	8	false	40.6296	27	0	0	0.794365	false	0		113086	0.208357	1082
MYB_18	3.53452	0.00016706	0.282924	0.641026	27	8	false	44.4815	27	0	0	0.78879	false	0		29092	0.257118	13839
HSF_9	3.51174	9.43e-05	0.284759	0.712251	27	8	false	49.1481	27	0	0	0.790688	false	0		44372	0.264237	11173
GRAS_55	2.90036	5.404e-05	0.344785	0.564103	27	8	false	182.889	27	0	0	0.841637	false	0		23874	0.311565	9606
NAC_83	3.12811	0.00256252	0.319681	0.378462	26	8	false	47.5	26	0	0	0.822657	false	0		1227760	0.127005	19312
C3H_29	3.01068	0.00191938	0.332151	0.436923	26	7	false	66.1538	26	0	0	0.832444	false	0		518840	0.140454	2654
PDIL1.2	2.81495	0.00167544	0.355247	0.486154	26	7	false	150.115	26	0	0	0.848754	false	0		261450	0.230179	35249
COL9_1	3.29964	0.00161944	0.303063	0.430769	26	8	false	50.5769	26	0	0	0.808363	false	0		2449960	0.159047	49934
C2H2_41	3.61352	0.00073762	0.276738	0.516923	26	8	false	37.9231	26	0	0	0.782206	false	0		149020	0.229837	10059
TALE_6	3.63772	0.00037246	0.274897	0.507692	26	8	false	34.2692	26	0	0	0.78019	false	0		70494	0.198088	22248
FAR1_19	2.97011	2.197e-05	0.336688	0.664615	26	8	false	108.731	26	0	0	0.835824	false	0		4560	0.216595	7036
GeBP_10	2.91673	6.97e-06	0.34285	0.855385	26	7	false	283.692	26	0	0	0.840273	false	0		3424	0.47921	8267
bZIP_10	2.92954	6e-07	0.341351	0.92	26	7	false	311.385	26	0	0	0.839205	false	0		252	0.521582	1069
Nin.like_7	3.08826	0.00219233	0.323807	0.373333	25	7	false	74.28	25	0	0	0.825979	false	0		1841198	0.182059	20627
ARF_4	3.55587	0.00114994	0.281225	0.58	25	8	false	38.08	25	0	0	0.787011	false	0		556714	0.277956	568
ARF_21	3.58078	0.00031216	0.279269	0.606667	25	8	false	45.48	25	0	0	0.784935	false	0		68308	0.230863	114
Trihelix_26	2.86335	0.00013302	0.349242	0.813333	25	7	false	277.6	25	0	0	0.844721	false	0		95034	0.454337	23932
CYP97C1	2.82847	0.00272229	0.353548	0.376812	24	8	false	161.625	24	0	0	0.847628	false	0		710024	0.256955	45801
MYB_22	3.51174	0.00228131	0.284759	0.48913	24	8	false	34.5417	24	0	0	0.790688	false	0		1340324	0.234977	13992
bZIP_53	3.06263	0.00149655	0.326516	0.815217	24	7	false	151.833	24	0	0	0.828114	false	0		1437588	0.348146	1268
PPC3	3.66833	0.00117523	0.272604	0.405797	24	8	false	34.5833	24	0	0	0.777639	false	0		138346	0.216146	36612
FAR1_13	3.57651	0.00076575	0.279602	0.59058	24	8	false	37.5833	24	0	0	0.785291	false	0		501690	0.284722	6997
ERF_9	3.71957	0.00066202	0.268848	0.586957	24	8	false	40	24	0	0	0.773369	false	0		536614	0.258065	4534
G2.like_39	2.85267	0.00046679	0.350549	0.452899	24	7	false	185.667	24	0	0	0.845611	false	0		214698	0.298499	7536
C3H_51	3.41423	0.00027385	0.292891	0.565217	24	8	false	44.2083	24	0	0	0.798814	false	0		82538	0.229059	3000
C2H2_56	3.45053	0.00023328	0.28981	0.605072	24	8	false	42.1667	24	0	0	0.795789	false	0		94938	0.227928	1939
TCP_13	2.9331	1.407e-05	0.340937	0.666667	24	7	false	240.5	24	0	0	0.838909	false	0		3362	0.405565	22894
MIKC.MADS_28	3.21566	0.0026905	0.310978	0.355731	23	8	false	40.7391	23	0	0	0.815362	false	0		1524052	0.118084	12568
ERF_46	3.26833	0.0024531	0.305967	0.509881	23	8	false	41.2174	23	0	0	0.810973	false	0		959262	0.179799	5290
HD.ZIP_1	2.91388	0.00071111	0.343185	0.529644	23	8	false	161.087	23	0	0	0.84051	false	0		188142	0.287655	10202
LBD_18	2.89609	0.0004875	0.345294	0.418972	23	7	false	112	23	0	0	0.841993	false	0		166716	0.194783	11875
bHLH_72	3.44199	0.00010773	0.290529	0.664032	23	8	false	54.2609	23	0	0	0.796501	false	0		29712	0.278261	514
C2H2_76	3.39929	9.183e-05	0.294179	0.790514	23	8	false	51.6087	23	0	0	0.800059	false	0		32730	0.270203	2208
NF.YB_20	2.86406	4.4e-05	0.349155	0.596838	23	7	false	204.174	23	0	0	0.844662	false	0		10776	0.330379	20346
C3H_61	2.9395	2.34e-05	0.340194	0.833992	23	7	false	230.478	23	0	0	0.838375	false	0		15352	0.42135	3116
TALE_2	2.93665	5.24e-06	0.340524	0.810277	23	8	false	241.087	23	0	0	0.838612	false	0		4410	0.414952	22229
DEGP5	2.9516	1.94e-06	0.338799	0.909091	23	8	false	270.13	23	0	0	0.837367	false	0		2044	0.495652	31488
bZIP_50	2.90605	8e-07	0.34411	0.893281	23	7	false	299.087	23	0	0	0.841163	false	0		290	0.495998	2803
Dof_31	2.91174	7.4e-07	0.343437	0.932806	23	7	false	323.435	23	0	0	0.840688	false	0		448	0.542676	3961
GATA_19	3.05907	0.00237089	0.326896	0.480519	22	8	false	90.3182	22	0	0	0.82841	false	0		1488926	0.209344	7906
GRAS_18	3.07544	0.00226738	0.325156	0.47619	22	8	false	55.3182	22	0	0	0.827046	false	0		1081258	0.144812	8849
ERF_109	3.17722	0.00122102	0.31474	0.372294	22	8	false	72	22	0	0	0.818565	false	0		1872496	0.186529	6728
HD.ZIP_28	2.97011	0.00057108	0.336688	0.441558	22	7	false	98.9091	22	0	0	0.835824	false	0		100388	0.19243	10436
MYB.related_39	3.08185	0.00032539	0.32448	0.571429	22	8	false	70.8636	22	0	0	0.826512	false	0		670794	0.185507	16297
SVP_10	3.37509	0.00023614	0.296288	0.441558	22	8	false	43.2273	22	0	0	0.802076	false	0		42632	0.207823	50301
MIKC.MADS_15	3.58292	8.645e-05	0.279102	0.575758	22	8	false	38.3636	22	0	0	0.784757	false	0		15700	0.231106	12352
MYB.related_6	2.83488	1.4e-07	0.352749	0.948052	22	7	false	330.636	22	0	0	0.847094	false	0		56	0.523988	15787
PSAA	3.07687	0.00396971	0.325006	0.361905	21	7	false	116.095	21	0	0	0.826928	false	0		3667390	0.255154	37844
TALE_19	3.52171	0.00128924	0.283953	0.371429	21	8	false	26.7619	21	0	0	0.789858	false	0		645950	0.177231	22371
HD.ZIP_17	3.40214	0.00084293	0.293933	0.480952	21	7	false	42.9524	21	0	0	0.799822	false	0		1104106	0.208507	10290
bZIP_44	3.45694	0.00084038	0.289273	0.409524	21	8	false	28.7619	21	0	0	0.795255	false	0		520328	0.169188	1245
C2H2_44	3.59644	0.00068619	0.278053	0.671429	21	8	false	39.4286	21	0	0	0.78363	false	0		298920	0.310086	1797
ELF4	3.36797	0.00051004	0.296915	0.509524	21	8	false	39.5238	21	0	0	0.802669	false	0		666428	0.149711	29127
GRAS_20	3.0605	0.0004278	0.326744	0.619048	21	7	false	100.714	21	0	0	0.828292	false	0		208150	0.238659	8875
WRKY_4	2.97367	0.00041361	0.336285	0.57619	21	8	false	137.19	21	0	0	0.835528	false	0		115584	0.272744	24612
WRKY_44	2.86975	0.00038676	0.348462	0.595238	21	7	false	203.238	21	0	0	0.844187	false	0		199562	0.345056	26927
Trihelix_35	2.9452	0.00037278	0.339536	0.680952	21	7	false	170.19	21	0	0	0.8379	false	0		391076	0.310001	24183
WRKY_3	3.30961	0.00021216	0.302151	0.52381	21	8	false	42.1429	21	0	0	0.807533	false	0		44300	0.178571	24610
ERF_50	2.95872	9.749e-05	0.337984	0.680952	21	8	false	188.952	21	0	0	0.836773	false	0		31504	0.34355	5361
WRKY_63	3.00641	8.712e-05	0.332623	0.609524	21	8	false	151.619	21	0	0	0.8328	false	0		47530	0.318527	28209
C2H2_4	2.94164	0.00451235	0.339947	0.7	20	7	false	125.45	20	0	0	0.838197	false	0		1488646	0.231365	51162
C2H2_68	3.02705	0.0040921	0.330355	0.373684	20	7	false	120.9	20	0	0	0.831079	false	0		2009012	0.241118	2091
FAR1_2	3.34093	0.00131256	0.299318	0.468421	20	8	false	34.8	20	0	0	0.804923	false	0		274274	0.156054	6824
GATA_28	3.2726	0.00071451	0.305568	0.468421	20	8	false	45.2	20	0	0	0.810617	false	0		545030	0.171863	8086
NAC_5	3.39217	0.00065431	0.294796	0.542105	20	8	false	45.95	20	0	0	0.800652	false	0		496728	0.225245	17225
ERF_44	3.8726	0.00041844	0.258225	0.6	20	8	false	35	20	0	0	0.760617	false	0		146736	0.269231	5281
WRKY_21	3.54235	0.00034758	0.282299	0.510526	20	8	false	37.35	20	0	0	0.788138	false	0		43692	0.204098	25376
Whirly	2.921	5.36e-06	0.342349	0.736842	20	7	false	222.45	20	0	0	0.839917	false	0		3032	0.385529	24477
ZF.HD_7	3.00996	2.48e-06	0.33223	0.852632	20	8	false	204.45	20	0	0	0.832503	false	0		1044	0.399316	28824
PETC	3.50036	0.0018218	0.285685	0.421053	19	8	false	24.0526	19	0	0	0.791637	false	0		1278004	0.148148	35275
MIKC.MADS_18	2.94306	0.00172539	0.339782	0.467836	19	8	false	116.105	19	0	0	0.838078	false	0		666488	0.218555	12363
bZIP_20	3.13594	0.00016666	0.318883	0.549708	19	8	false	86.9474	19	0	0	0.822005	false	0		106804	0.215216	1096
MYB_30	2.98932	0.0001479	0.334524	0.631579	19	8	false	98.7368	19	0	0	0.834223	false	0		101586	0.206131	14207
MYB_5	3.08541	2.294e-05	0.324106	0.807018	19	8	false	180.737	19	0	0	0.826216	false	0		16774	0.374196	13424
ERF_57	3.21993	0.0043278	0.310566	0.48366	18	8	false	79.4444	18	0	0	0.815006	false	0		6159348	0.216758	5470
CO.like_10	3.47616	0.00156366	0.287674	0.444444	18	8	false	31.7778	18	0	0	0.793654	false	0		2120010	0.166376	3557
C3H_33	3.3758	0.0015212	0.296226	0.261438	18	8	false	31.1667	18	0	0	0.802017	false	0		247100	0.135507	2717
bHLH_33	3.17011	0.00110946	0.315447	0.392157	18	8	false	72.9444	18	0	0	0.819158	false	0		1028204	0.192828	360
ARF_5	3.72598	0.00066574	0.268386	0.470588	18	8	false	28.8333	18	0	0	0.772835	false	0		71142	0.238292	103
Trihelix_31	3.2121	0.00044344	0.311323	0.392157	18	8	false	47.3889	18	0	0	0.815658	false	0		177796	0.17402	24048
HD.ZIP_34	2.95302	0.00033438	0.338636	0.352941	18	7	false	89.1111	18	0	0	0.837248	false	0		129196	0.167502	10472
G2.like_36	3.34235	0.00012209	0.299191	0.594771	18	8	false	69.8889	18	0	0	0.804804	false	0		59880	0.226178	7469
CP12.3	3.35231	8.97e-05	0.298301	0.555556	18	8	false	54.2222	18	0	0	0.803974	false	0		15962	0.235749	31034
PPD2	2.96584	6.983e-05	0.337173	0.673203	18	7	false	163.722	18	0	0	0.83618	false	0		19224	0.321024	36770
G2.like_16	3.59004	0.00187463	0.278549	0.316176	17	8	false	20.1176	17	0	0	0.784164	false	0		156204	0.14578	7230
bZIP_46	3.58505	0.00159508	0.278936	0.544118	17	8	false	36.7647	17	0	0	0.784579	false	0		567062	0.310568	1796
HSF_16	3.33381	0.0010216	0.299957	0.426471	17	7	false	30.2941	17	0	0	0.805516	false	0		640694	0.124667	11379
C3H_39	2.921	0.00091268	0.342349	0.375	17	7	false	116.471	17	0	0	0.839917	false	0		316412	0.209857	2757
MYB_14	3.50819	0.00069841	0.285048	0.294118	17	8	false	19.0588	17	0	0	0.790985	false	0		72598	0.136134	13811
MIKC.MADS_8	3.38719	0.00049034	0.29523	0.411765	17	8	false	25.4706	17	0	0	0.801068	false	0		73196	0.139948	12133
C2H2_79	3.28826	0.00035032	0.304113	0.455882	17	8	false	49.5294	17	0	0	0.809312	false	0		127974	0.215345	2213
MYB.related_29	3.0968	5.056e-05	0.322914	0.735294	17	8	false	72.1176	17	0	0	0.825267	false	0		113946	0.180294	16069
NAC_59	2.92028	3.026e-05	0.342432	0.713235	17	7	false	255.412	17	0	0	0.839976	false	0		11326	0.443423	18407
FAR1_14	2.99573	2.793e-05	0.333809	0.654412	17	8	false	159.471	17	0	0	0.833689	false	0		10870	0.311466	7010
Ce_contig83683	3.04342	2.076e-05	0.328578	0.551471	17	7	false	120.118	17	0	0	0.829715	false	0		1808	0.255569	45602
B3_21	3.75658	1.602e-05	0.266199	0.830882	17	8	false	49.8235	17	0	0	0.770285	false	0		4352	0.329957	190
ZDS1	3.08541	0.00362713	0.324106	0.475	16	8	false	108.812	16	0	0	0.826216	false	0		1056960	0.241131	44516
bZIP_36	3.28256	0.00150316	0.30464	0.25	16	8	false	25.375	16	0	0	0.809786	false	0		253962	0.139423	1168
MYB_38	2.86548	0.00145009	0.348982	0.666667	16	7	false	221.438	16	0	0	0.844543	false	0		305098	0.364703	14482
DBB_7	3.59217	0.00116189	0.278383	0.433333	16	8	false	25.1875	16	0	0	0.783986	false	0		394508	0.1875	3734
CO.like_2	3.44128	0.00104358	0.290589	0.358333	16	8	false	24.5625	16	0	0	0.79656	false	0		176710	0.153516	3556
Trihelix_28	3.10605	0.00086657	0.321952	0.35	16	7	false	41.625	16	0	0	0.824496	false	0		229638	0.101277	23943
CYP98A3	3.11886	0.00064067	0.32063	0.408333	16	7	false	75.4375	16	0	0	0.823428	false	0		119554	0.210132	43186
PSBA	3.15943	0.0005654	0.316513	0.433333	16	8	false	45.75	16	0	0	0.820047	false	0		221042	0.128511	39462
bHLH_17	3.48327	0.00010508	0.287086	0.65	16	8	false	47.4375	16	0	0	0.79306	false	0		37650	0.285768	284
SBP_11	3.38505	9.146e-05	0.295416	0.558333	16	8	false	44.8125	16	0	0	0.801246	false	0		30780	0.24223	21347
bHLH_11	3.23843	9.1e-05	0.308791	0.575	16	8	false	57.1875	16	0	0	0.813464	false	0		49838	0.186887	433
BES1_4	2.97082	6.904e-05	0.336608	0.508333	16	8	false	167.375	16	0	0	0.835765	false	0		97128	0.306548	376
GATA_1	3.08826	1.654e-05	0.323807	0.7	16	8	false	187.875	16	0	0	0.825979	false	0		20104	0.396361	7621
ERF_15	3.01779	1.595e-05	0.331368	0.575	16	8	false	151.375	16	0	0	0.831851	false	0		3050	0.293932	4650
Trihelix_42	3.39573	0.00460971	0.294488	0.266667	15	8	false	25	15	0	0	0.800356	false	0		833314	0.146275	24375
HB.other_4	3.54164	0.00167534	0.282355	0.47619	15	8	false	24	15	0	0	0.788197	false	0		1171788	0.167366	10469
MYB_12	3.28399	0.00151052	0.304508	0.504762	15	8	false	69.0667	15	0	0	0.809668	false	0		2340988	0.242105	13769
bHLH_1	3.04057	0.00144254	0.328886	0.638095	15	7	false	111.8	15	0	0	0.829953	false	0		637056	0.238746	444
ERF_81	3.31032	0.0013386	0.302086	0.428571	15	8	false	44.4667	15	0	0	0.807473	false	0		1062914	0.167547	6023
bHLH_51	3.06192	0.00101607	0.326592	0.47619	15	8	false	144.733	15	0	0	0.828173	false	0		446104	0.300762	448
NAC_45	3.7452	0.00068263	0.267009	0.428571	15	8	false	19.0667	15	0	0	0.771234	false	0		107164	0.185113	18057
EGY1	2.90107	0.00060909	0.344701	0.352381	15	7	false	92.2	15	0	0	0.841578	false	0		68142	0.16782	31632
TCP_2	3.6669	0.0004175	0.27271	0.428571	15	8	false	23.2	15	0	0	0.777758	false	0		83356	0.193333	22670
bHLH_141	3.77153	0.00037033	0.265144	0.457143	15	8	false	27.4667	15	0	0	0.769039	false	0		43182	0.197602	897
CRTISO	3.64413	0.00030807	0.274414	0.438095	15	8	false	29	15	0	0	0.779656	false	0		38678	0.2	45501
C3H_58	3.17509	0.00012692	0.314952	0.590476	15	8	false	69	15	0	0	0.818743	false	0		13744	0.207207	3098
WRKY_70	2.93381	1.64e-06	0.340854	0.857143	15	7	false	314.133	15	0	0	0.838849	false	0		1262	0.553052	28277
Dof_11	3.03772	6e-08	0.329194	0.952381	15	8	false	267.467	15	0	0	0.83019	false	0		14	0.52859	3843
NAC_29	3.22776	0.00444139	0.309813	0.296703	14	8	false	79.1429	14	0	0	0.814353	false	0		7133722	0.207349	17831
GRAS_11	3.77153	0.0041354	0.265144	0.21978	14	8	false	15.4286	14	0	0	0.769039	false	0		577024	0.148405	8611
TCP_8	3.6	0.00130507	0.277778	0.527473	14	8	false	19.7143	14	0	0	0.783333	false	0		879870	0.16707	22796
bHLH_53	3.26548	0.00067438	0.306234	0.571429	14	7	false	54.3571	14	0	0	0.81121	false	0		517600	0.223692	453
GRAS_28	3.15516	0.0005159	0.316941	0.604396	14	8	false	83.9286	14	0	0	0.820403	false	0		168992	0.211407	9161
C2H2_61	3.13879	0.0003815	0.318594	0.307692	14	8	false	47	14	0	0	0.821767	false	0		63908	0.126005	1985
ARR.B_3	3.06619	5.161e-05	0.326137	0.659341	14	8	false	171.429	14	0	0	0.827817	false	0		18382	0.349854	116
GRAS_38	3.32171	4.782e-05	0.30105	0.604396	14	8	false	66.3571	14	0	0	0.806524	false	0		7620	0.236146	9305
bHLH_116	2.91032	2.365e-05	0.343605	0.56044	14	7	false	192.071	14	0	0	0.840807	false	0		5840	0.334037	716
bHLH_102	3.00214	2.178e-05	0.333096	0.692308	14	7	false	164.929	14	0	0	0.833155	false	0		6086	0.342175	909
C3H_27	3.73808	0.00493219	0.267517	0.346154	13	8	false	30.9231	13	0	0	0.771827	false	0		1821806	0.23488	2650
SRS_2	3.77509	0.00161331	0.264894	0.397436	13	9	false	18.5385	13	0	0	0.768743	false	0		371190	0.207433	22209
Trihelix_23	3.42633	0.00079205	0.291857	0.435897	13	8	false	40.9231	13	0	0	0.797805	false	0		54564	0.252137	23921
C2H2_25	3.42847	0.00068714	0.291675	0.448718	13	8	false	41.3077	13	0	0	0.797628	false	0		109096	0.210754	1652
PPDK	3.34804	0.00053508	0.298682	0.320513	13	8	false	25.1538	13	0	0	0.80433	false	0		35528	0.143736	37018
WRKY_24	3.26406	0.00050239	0.306367	0.333333	13	8	false	56.4615	13	0	0	0.811329	false	0		142212	0.21039	25556
PMM	3.37865	0.0003357	0.295976	0.487179	13	8	false	33.1538	13	0	0	0.801779	false	0		55064	0.166602	46337
Mtype_MADS_12	3.4	0.00030767	0.294118	0.576923	13	8	false	47.4615	13	0	0	0.8	false	0		23034	0.277553	13060
MYB_1	3.17295	0.00030547	0.315164	0.538462	13	8	false	74.0769	13	0	0	0.818921	false	0		660708	0.236667	58165
MIKC.MADS_19	3.74235	0.00026368	0.267212	0.371795	13	8	false	15.5385	13	0	0	0.771471	false	0		13186	0.202429	12366
ARF_17	3.96085	0.00011149	0.252471	0.589744	13	8	false	32.0769	13	0	0	0.753262	false	0		49742	0.297009	104
MYB_65	3.1153	3.113e-05	0.320996	0.769231	13	8	false	142.538	13	0	0	0.823725	false	0		60984	0.310541	15231
LBD_12	3.94448	2.45e-05	0.253519	0.75641	13	8	false	38.6923	13	0	0	0.754626	false	0		7624	0.390831	11720
MYB.related_11	3.87544	7.78e-06	0.258035	0.807692	13	8	false	43	13	0	0	0.76038	false	0		1672	0.325758	15898
C2H2_78	3.42562	0.00476758	0.291918	0.30303	12	8	false	24.5833	12	0	0	0.797865	false	0		1263224	0.162252	2210
ELF3	3.45836	0.00157646	0.289154	0.333333	12	7	false	24.5	12	0	0	0.795136	false	0		1659126	0.153564	29114
bHLH_59	3.49324	0.00142881	0.286267	0.636364	12	8	false	49.9167	12	0	0	0.79223	false	0		1022912	0.350939	517
C2H2_87	3.74093	0.00139198	0.267314	0.530303	12	8	false	38.9167	12	0	0	0.77159	false	0		108552	0.267816	2282
SECA2	3.8847	0.00117709	0.25742	0.545455	12	8	false	31.9167	12	0	0	0.759609	false	0		176756	0.277536	41164
WRKY_73	3.03843	0.00093014	0.329117	0.378788	12	7	false	126.667	12	0	0	0.83013	false	0		425670	0.26225	28310
G2.like_5	3.54947	0.00081727	0.281732	0.257576	12	8	false	24.0833	12	0	0	0.787544	false	0		890098	0.170213	7181
DEGP2	2.90463	0.00040351	0.344278	0.409091	12	7	false	152.75	12	0	0	0.841281	false	0		127960	0.269876	31481
MYB_23	3.16441	0.00022805	0.316014	0.5	12	8	false	66.4167	12	0	0	0.819632	false	0		133304	0.206905	14014
bHLH_8	3.23203	0.00012267	0.309403	0.469697	12	8	false	64.3333	12	0	0	0.813998	false	0		177918	0.204883	1481
C2H2_35	3.68754	0.00011729	0.271183	0.621212	12	9	false	29.5	12	0	0	0.776038	false	0		22376	0.228682	2586
MYB_11	3.4911	4.663e-05	0.286442	0.666667	12	8	false	39.8333	12	0	0	0.792408	false	0		20154	0.262061	13760
GRAS_14	3.92242	1.939e-05	0.254945	0.636364	12	8	false	35.6667	12	0	0	0.756465	false	0		4948	0.356667	8655
OVA6	3.0548	0.00287292	0.327353	0.381818	11	8	false	99.6364	11	0	0	0.828766	false	0		675704	0.22101	35133
GRAS_35	3.1516	0.0014922	0.317299	0.381818	11	8	false	81.0909	11	0	0	0.8207	false	0		439636	0.217742	9225
ARR.B_2	3.29822	0.00146436	0.303194	0.236364	11	7	false	44.3636	11	0	0	0.808482	false	0		972482	0.187621	1972
MYB_53	3.12242	0.00111916	0.320264	0.345455	11	8	false	118.182	11	0	0	0.823132	false	0		568182	0.265971	14845
TALE_9	3.53665	0.00078607	0.282753	0.363636	11	8	false	36.5455	11	0	0	0.788612	false	0		969078	0.248609	22300
PRR_3	3.55231	0.00061861	0.281507	0.6	11	8	false	29.2727	11	0	0	0.787307	false	0		651618	0.23994	29042
Dof_27	3.67616	0.0005614	0.272023	0.327273	11	8	false	33.0909	11	0	0	0.776987	false	0		128780	0.257102	3925
CPP_6	2.99786	0.00029258	0.333571	0.6	11	7	false	156	11	0	0	0.833511	false	0		62094	0.307513	3623
HSF_19	3.84911	0.00023093	0.2598	0.618182	11	8	false	15.3636	11	0	0	0.762574	false	0		167352	0.26489	11450
WRKY_71	3.87402	0.00017134	0.25813	0.4	11	9	false	17.3636	11	0	0	0.760498	false	0		5948	0.222611	28283
GATA_6	3.81495	0.00016618	0.262127	0.690909	11	8	false	40.7273	11	0	0	0.765421	false	0		55356	0.315715	7791
bHLH_113	3.17794	0.00012483	0.31467	0.454545	11	7	false	89.9091	11	0	0	0.818505	false	0		30880	0.23353	1385
Dof_24	3.26406	5.313e-05	0.306367	0.436364	11	8	false	74.7273	11	0	0	0.811329	false	0		2830	0.215712	3921
bHLH_57	3.21068	2.034e-05	0.311461	0.454545	11	8	false	64.5455	11	0	0	0.815777	false	0		2232	0.187088	52373
MYB_68	3.14591	1.059e-05	0.317873	0.709091	11	7	false	169.455	11	0	0	0.821174	false	0		1674	0.388657	15292
NAC_52	3.71673	0.00288849	0.269054	0.466667	10	8	false	29.9	10	0	0	0.773606	false	0		5812844	0.25913	18194
GATA_7	3.50534	0.00216812	0.285279	0.466667	10	8	false	31.9	10	0	0	0.791222	false	0		3013464	0.209211	7798
NAC_36	3.30961	0.00116793	0.302151	0.444444	10	8	false	63.5	10	0	0	0.807533	false	0		608044	0.196285	17850
Dof_29	3.18648	0.00049897	0.313826	0.422222	10	8	false	86.1	10	0	0	0.817794	false	0		221430	0.21525	3927
ATPC1	3.05125	0.00048299	0.327735	0.466667	10	8	false	70.3	10	0	0	0.829063	false	0		86550	0.165802	29664
FAR1_15	3.00142	0.00047775	0.333175	0.466667	10	7	false	113.7	10	0	0	0.833215	false	0		114636	0.228773	7019
GRAS_21	3.21281	0.0003653	0.311254	0.333333	10	8	false	110.9	10	0	0	0.815599	false	0		173458	0.295467	8887
MYB_41	3.46833	0.00030693	0.288323	0.6	10	8	false	33.9	10	0	0	0.794306	false	0		50354	0.226846	14547
C2H2_29	3.27331	0.0001478	0.305501	0.577778	10	8	false	85.3	10	0	0	0.810558	false	0		73096	0.286869	1656
MYB_80	3.25907	0.00012462	0.306836	0.311111	10	7	false	55.5	10	0	0	0.811744	false	0		18024	0.204428	15615
C2H2_69	3.4121	0.00010076	0.293075	0.466667	10	7	false	47.9	10	0	0	0.798992	false	0		7656	0.237811	2094
TALE_3	3.51459	7.233e-05	0.284528	0.4	10	8	false	41.6	10	0	0	0.790451	false	0		12318	0.255215	22233
GRAS_44	3.42064	3.536e-05	0.292343	0.466667	10	8	false	50.9	10	0	0	0.79828	false	0		7520	0.263731	9379
C3H_57	3.39288	2.002e-05	0.294735	0.644444	10	8	false	52.6	10	0	0	0.800593	false	0		10188	0.298864	3094
MYB.related_46	3.05552	1.88e-06	0.327277	0.777778	10	8	false	158.2	10	0	0	0.828707	false	0		170	0.333053	16381
WOX_4	3.08185	9e-07	0.32448	0.822222	10	7	false	176.8	10	0	0	0.826512	false	0		334	0.387719	24488
GRF_3	3.1573	8e-08	0.316727	0.911111	10	8	false	210.8	10	0	0	0.820225	false	0		46	0.510412	9696
bHLH_56	3.30463	0.00984631	0.302606	0.305556	9	8	false	75.3333	9	0	0	0.807948	false	0		3388948	0.24908	726
LBD_23	3.28897	0.00165287	0.304047	0.194444	9	7	false	37.6667	9	0	0	0.809253	false	0		405498	0.157993	11928
ERF_14	3.31815	0.00161888	0.301373	0.305556	9	8	false	59.6667	9	0	0	0.806821	false	0		1081872	0.210444	4645
MYB.related_31	3.37082	0.00146053	0.296664	0.388889	9	8	false	39	9	0	0	0.802432	false	0		440122	0.214856	16083
DFRA	3.2306	0.00053793	0.30954	0.416667	9	7	false	81.3333	9	0	0	0.814116	false	0		294184	0.232063	43199
HSF_3	3.50036	0.00053123	0.285685	0.222222	9	8	false	15.2222	9	0	0	0.791637	false	0		38692	0.15	10877
MYB.related_45	3.70036	0.00031371	0.270244	0.222222	9	8	false	18.7778	9	0	0	0.77497	false	0		193576	0.187778	16375
NDHB.2	4.06619	0.00011077	0.24593	0.472222	9	9	false	17.5556	9	0	0	0.744484	false	0		6410	0.254428	73389
bHLH_91	3.4	6.6e-05	0.294118	0.361111	9	8	false	48.1111	9	0	0	0.8	false	0		9250	0.232421	614
GATA_9	3.60712	4.537e-05	0.27723	0.638889	9	8	false	25.2222	9	0	0	0.78274	false	0		10984	0.223206	7805
MIKC.MADS_36	3.70463	4.162e-05	0.269933	0.694444	9	8	false	20.2222	9	0	0	0.774614	false	0		25686	0.266082	12692
WRKY_56	3.18648	6.33e-06	0.313826	0.777778	9	8	false	107.778	9	0	0	0.817794	false	0		1496	0.298553	27756
ERF_48	3.13594	4.97e-06	0.318883	0.777778	9	7	false	106.444	9	0	0	0.822005	false	0		3544	0.246399	5314
UGT84A2	3.14662	4.87e-06	0.317801	0.638889	9	7	false	173.444	9	0	0	0.821115	false	0		1462	0.402423	44285
HRT.like_1	3.05338	0	0.327506	1	9	8	false	308.889	9	0	0	0.828885	false	0		0	0.612875	10642
GLDH	3.47616	0.00295039	0.287674	0.142857	8	8	false	28.375	8	0	0	0.793654	false	0		1268972	0.179487	46327
bHLH_52	3.39431	0.00258786	0.294611	0.142857	8	8	false	27.375	8	0	0	0.800474	false	0		751922	0.18	450
Mtype_MADS_19	3.42847	0.00235435	0.291675	0.357143	8	8	false	26.375	8	0	0	0.797628	false	0		768514	0.178209	13196
NAC_11	3.84199	0.00165193	0.260282	0.464286	8	8	false	24.375	8	0	0	0.763167	false	0		119972	0.244949	17395
TALE_23	3.78007	0.0015722	0.264545	0.214286	8	9	false	23.875	8	0	0	0.768327	false	0		1166952	0.201271	22659
CAMTA_9	3.50676	0.00150116	0.285163	0.321429	8	8	false	25	8	0	0	0.791103	false	0		735352	0.195866	3363
CO.like_3	3.94164	0.00144985	0.253702	0.5	8	8	false	17.375	8	0	0	0.754864	false	0		1745058	0.2875	3398
ERF_7	3.36584	0.00143085	0.297103	0.571429	8	8	false	75.375	8	0	0	0.802847	false	0		1105544	0.281835	4481
Trihelix_3	3.58648	0.00096432	0.278825	0.392857	8	7	false	27.25	8	0	0	0.78446	false	0		58922	0.228992	23211
LBD_2	3.64911	0.00065126	0.274039	0.535714	8	8	false	33.875	8	0	0	0.779241	false	0		1456080	0.249081	11465
MYB.related_19	3.37936	0.0005363	0.295914	0.214286	8	8	false	45.25	8	0	0	0.80172	false	0		149410	0.203977	15930
MYB_37	4.03132	0.00038521	0.248058	0.5	8	8	false	16	8	0	0	0.74739	false	0		43968	0.293981	14479
ERF_79	3.63843	0.00026401	0.274844	0.392857	8	8	false	38.25	8	0	0	0.78013	false	0		70424	0.267606	15916
NF.YB_16	3.31601	0.00025017	0.301567	0.25	8	7	false	55.5	8	0	0	0.806999	false	0		114098	0.230729	20196
C2H2_12	3.20142	0.00024448	0.312361	0.357143	8	8	false	142.875	8	0	0	0.816548	false	0		117848	0.35216	1507
GATA_29	3.72242	0.00019791	0.268642	0.5	8	8	false	25.5	8	0	0	0.773132	false	0		95244	0.260204	8097
MAF4_5	3.49324	0.00011036	0.286267	0.464286	8	8	false	26.75	8	0	0	0.79223	false	0		11720	0.184896	50295
LSD_2	3.90178	0.0001023	0.256293	0.642857	8	9	false	23.875	8	0	0	0.758185	false	0		25486	0.291159	11945
MYB.related_51	3.57295	3.073e-05	0.27988	0.428571	8	8	false	26.625	8	0	0	0.785587	false	0		3458	0.220041	16534
MYB_54	3.28541	2.897e-05	0.304376	0.428571	8	7	false	55.5	8	0	0	0.809549	false	0		2850	0.192708	14853
NF.YB_11	3.61779	2.621e-05	0.276412	0.785714	8	8	false	33.125	8	0	0	0.781851	false	0		16592	0.309579	62222
MIKC.MADS_4	3.86335	1.788e-05	0.258843	0.714286	8	8	false	16.25	8	0	0	0.761388	false	0		3176	0.3125	12111
NAC_68	3.38577	3.8e-06	0.295354	0.714286	8	8	false	61.375	8	0	0	0.801186	false	0		302	0.281537	18784
DBB_5	3.71744	3.28e-06	0.269002	0.75	8	9	false	32.75	8	0	0	0.773547	false	0		398	0.348404	3696
MYB.related_62	4.17367	9.8e-07	0.239598	0.857143	8	8	false	14.125	8	0	0	0.735528	false	0		12	0.455645	17037
LSD_10	3.03986	1.8e-07	0.328963	0.857143	8	7	false	270.75	8	0	0	0.830012	false	0		50	0.515714	12088
ERF_102	3.05409	3e-08	0.327429	0.964286	8	7	false	233	8	0	0	0.828826	false	0		12	0.493644	6550
LCY1	3.17082	0	0.315376	1	8	8	false	246.375	8	0	0	0.819098	false	0		0	0.55241	44349
C2H2_14	3.43345	0.0135417	0.291252	0.238095	7	8	false	30.5714	7	0	0	0.797212	false	0		4969896	0.180051	1509
AP2_4	3.24911	0.00435411	0.307777	0.333333	7	7	false	108.571	7	0	0	0.812574	false	0		1969228	0.341595	222
Dof_4	3.20712	0.0037477	0.311806	0.190476	7	7	false	60.2857	7	0	0	0.816074	false	0		1201052	0.182805	3767
ERF_67	3.47616	0.00315089	0.287674	0.190476	7	9	false	35.8571	7	0	0	0.793654	false	0		2670634	0.241011	5730
C2H2_58	3.70676	0.00290377	0.269777	0.238095	7	9	false	21.4286	7	0	0	0.774437	false	0		3922122	0.229814	1970
Dof_18	3.31388	0.00266974	0.301761	0.571429	7	8	false	109.286	7	0	0	0.807177	false	0		1928286	0.336861	8394
NAC_71	3.60498	0.0016444	0.277394	0.238095	7	8	false	19.4286	7	0	0	0.782918	false	0		664762	0.197349	18893
CO.like_9	3.38434	0.00147638	0.295478	0.190476	7	8	false	45.4286	7	0	0	0.801305	false	0		630428	0.209967	4392
GATA_20	3.20071	0.00142957	0.312431	0.380952	7	8	false	88.8571	7	0	0	0.816607	false	0		711190	0.252029	7917
Dof_35	3.82989	0.00142928	0.261104	0.571429	7	8	false	21.7143	7	0	0	0.764176	false	0		812802	0.359524	4050
bHLH_19	3.73381	0.00142349	0.267823	0.714286	7	9	false	44	7	0	0	0.772183	false	0		694054	0.429972	3918
GRF6_1	3.44128	0.00098985	0.290589	0.190476	7	8	false	20.2857	7	0	0	0.79656	false	0		240160	0.183117	50290
NF.YB_18	3.80996	0.00031224	0.26247	0.238095	7	8	false	15.7143	7	0	0	0.765836	false	0		95754	0.198516	20330
SBP_16	3.29039	0.00015312	0.303915	0.238095	7	8	false	57.4286	7	0	0	0.809134	false	0		71316	0.207557	21668
MYB_34	3.20996	0.00014331	0.31153	0.333333	7	8	false	77.8571	7	0	0	0.815836	false	0		27630	0.26482	14294
NF.YA_13	3.18434	0.00010387	0.314037	0.333333	7	8	false	88.4286	7	0	0	0.817972	false	0		9014	0.271648	19696
CYP711A1	3.15302	0.00010119	0.317156	0.333333	7	7	false	112	7	0	0	0.820581	false	0		32054	0.304348	43136
YABBY_2	3.68256	7.705e-05	0.27155	0.380952	7	9	false	18	7	0	0	0.776453	false	0		10156	0.228938	28698
MYB.related_13	3.44128	5.136e-05	0.290589	0.52381	7	7	false	48.4286	7	0	0	0.79656	false	0		20198	0.280731	15917
C2H2_26	3.40712	2.79e-05	0.293503	0.285714	7	7	false	42.7143	7	0	0	0.799407	false	0		1138	0.213927	3627
MYB_31	3.25338	1.745e-05	0.307373	0.428571	7	8	false	103.857	7	0	0	0.812218	false	0		4934	0.284929	14219
TCP_4	3.12028	1.251e-05	0.320484	0.761905	7	7	false	217	7	0	0	0.82331	false	0		7886	0.462687	22686
G2.like_17	3.79431	1.022e-05	0.263553	0.761905	7	8	false	26.8571	7	0	0	0.767141	false	0		5846	0.353383	7238
MYB_49	3.28541	6.49e-06	0.304376	0.52381	7	8	false	79.5714	7	0	0	0.809549	false	0		5532	0.279198	14728
ERF_36	3.16797	4.92e-06	0.315659	0.571429	7	8	false	174.857	7	0	0	0.819336	false	0		1430	0.41732	5135
WRKY_46	3.25979	1.12e-06	0.306769	0.809524	7	7	false	117.571	7	0	0	0.811684	false	0		168	0.372061	27067
RCD1	3.88612	9e-07	0.257326	0.761905	7	8	false	44.4286	7	0	0	0.75949	false	0		152	0.386335	29223
ERF_30	3.33452	3.1e-07	0.299893	0.809524	7	8	false	125.857	7	0	0	0.805457	false	0		38	0.41537	5008
bZIP_27	3.41352	2e-07	0.292952	0.952381	7	8	false	96.8571	7	0	0	0.798873	false	0		14	0.396956	2327
bZIP_81	3.38719	1.3e-07	0.29523	0.952381	7	7	false	106.286	7	0	0	0.801068	false	0		8	0.466165	1463
NF.YC_8	5.38363	0.0102851	0.185748	0.133333	6	10	false	2.83333	6	0	0	0.634698	false	0		3541274	0.259259	20545
MIKC.MADS_12	6.01922	0.00429087	0.166135	0.0666667	6	10	false	2.83333	6	0	0	0.581732	false	0		702108	0.240741	12209
Ce_contig46666	3.93523	0.00293511	0.254115	0.133333	6	9	false	5	6	0	0	0.755397	false	0		678508	0.195652	30281
bHLH_23	3.98434	0.0029069	0.250982	0.333333	6	8	false	14.8333	6	0	0	0.751305	false	0		104834	0.245763	698
LSD_6	3.27189	0.00198608	0.305634	0.133333	6	8	false	71.6667	6	0	0	0.810676	false	0		698518	0.235424	11961
Trihelix_38	3.88968	0.00158322	0.257091	0.266667	6	9	false	15.8333	6	0	0	0.759193	false	0		795974	0.258333	24205
bHLH_3	4.15943	0.00142379	0.240418	0.6	6	9	false	27.6667	6	0	0	0.736714	false	0		649634	0.376712	3213
CYP97A3	3.3153	0.00116032	0.301632	0.4	6	8	false	68.3333	6	0	0	0.807058	false	0		301200	0.256266	45617
HD.ZIP_4	3.8968	0.00081158	0.256621	0.2	6	8	false	16.1667	6	0	0	0.7586	false	0		44076	0.246154	10209
bHLH_12	3.32028	0.00073171	0.301179	0.533333	6	8	false	57.6667	6	0	0	0.806643	false	0		640170	0.233468	2962
NAC_22	3.57722	0.00071138	0.279546	0.4	6	9	false	13.8333	6	0	0	0.785231	false	0		97638	0.227778	17533
NF.YB_5	3.57865	0.00056224	0.279435	0.4	6	8	false	36.5	6	0	0	0.785113	false	0		68060	0.277354	19788
bHLH_5	3.47189	0.00050442	0.288028	0.666667	6	8	false	64.8333	6	0	0	0.794009	false	0		554362	0.387226	10220
WRKY_17	3.36797	0.00043885	0.296915	0.333333	6	8	false	84.1667	6	0	0	0.802669	false	0		118822	0.300595	25372
AP2_5	3.56726	0.00025451	0.280327	0.2	6	8	false	16.6667	6	0	0	0.786062	false	0		18938	0.238095	13059
bHLH_61	3.33238	7.792e-05	0.300085	0.6	6	8	false	105.333	6	0	0	0.805635	false	0		43888	0.307094	765
NAC_32	3.29253	2.844e-05	0.303718	0.6	6	8	false	102.167	6	0	0	0.808956	false	0		3072	0.32381	17845
ERF_105	3.36441	2.237e-05	0.297229	0.666667	6	8	false	52.1667	6	0	0	0.802966	false	0		26354	0.233931	28700
C2H2_64	3.86904	2.175e-05	0.258462	0.6	6	9	false	33.5	6	0	0	0.760913	false	0		4884	0.41358	2312
Trihelix_18	3.60925	6.99e-06	0.277066	0.4	6	8	false	35	6	0	0	0.782562	false	0		508	0.282258	23649
HSF_10	4.13665	4.85e-06	0.241741	0.8	6	9	false	23.8333	6	0	0	0.738612	false	0		392	0.384409	11189
ARF_14	3.22989	4.38e-06	0.309608	0.4	6	8	false	98.6667	6	0	0	0.814176	false	0		2310	0.304527	127
bZIP_55	4.0968	9.1e-07	0.244093	0.866667	6	9	false	38.1667	6	0	0	0.741934	false	0		34	0.477083	1272
ZF.HD_3	3.27544	7.1e-07	0.305302	0.933333	6	8	false	86.8333	6	0	0	0.81038	false	0		56	0.366385	67117
GRF_9	3.08114	1e-08	0.324555	0.933333	6	8	false	293	6	0	0	0.826572	false	0		10	0.610417	9794
SBP_19	3.0121	0	0.331994	1	6	7	false	323.333	6	0	0	0.832325	false	0		0	0.604361	21670
bZIP_14	3.65836	0	0.273346	1	6	8	false	39.5	6	0	0	0.77847	false	0		0	0.331933	2155
RAV_4	4.28897	0.00581368	0.233156	0.1	5	9	false	3.2	5	0	0	0.725919	false	0		1977062	0.236364	20920
GRAS_45	4.16228	0.00433223	0.240253	0.1	5	9	false	6	5	0	0	0.736477	false	0		1316832	0.245455	9385
Dof_19	3.69609	0.00410962	0.270557	0.6	5	8	false	17.4	5	0	0	0.775326	false	0		768934	0.365957	12132
Trihelix_36	4.27473	0.00299246	0.233933	0.2	5	9	false	17.4	5	0	0	0.727106	false	0		2602320	0.326923	24199
Dof_2	3.67402	0.00130405	0.272181	0.6	5	8	false	42.8	5	0	0	0.777165	false	0		1622934	0.289796	4640
NAC_12	3.58861	0.00065257	0.278659	0.4	5	8	false	44.4	5	0	0	0.784282	false	0		1143216	0.306944	17402
KEA2	4.12669	0.0004902	0.242325	0.3	5	9	false	15.6	5	0	0	0.739442	false	0		84618	0.305882	32794
HD.ZIP_42	3.41281	0.00040266	0.293014	0.4	5	8	false	51.4	5	0	0	0.798932	false	0		310932	0.312195	10567
NF.YA_12	3.63559	0.0001193	0.275059	0.5	5	8	false	15.6	5	0	0	0.780368	false	0		11388	0.26	19692
ZF.HD_4	4.77224	0.00010176	0.209545	0.1	5	9	false	2.8	5	0	0	0.685647	false	0		11852	0.275	28712
MYB_79	3.47829	8.05e-05	0.287497	0.6	5	7	false	72.8	5	0	0	0.793476	false	0		79294	0.4125	15610
MYB_70	3.55943	4.834e-05	0.280944	0.5	5	8	false	42.6	5	0	0	0.786714	false	0		5666	0.347541	15296
NF.YB_3	3.65125	4.309e-05	0.273879	0.4	5	8	false	23.4	5	0	0	0.779063	false	0		4504	0.265909	19736
B3_18	3.51601	3.275e-05	0.284413	0.4	5	8	false	33.8	5	0	0	0.790332	false	0		16156	0.26	1095
MYB_17	4.02705	3.127e-05	0.248321	0.4	5	9	false	22.4	5	0	0	0.747746	false	0		3160	0.352381	13834
ARF_1	3.51601	2.58e-05	0.284413	0.4	5	8	false	50.4	5	0	0	0.790332	false	0		10534	0.315723	613
bHLH_120	4.33025	2.2e-05	0.230934	0.4	5	8	false	11.4	5	0	0	0.722479	false	0		976	0.285	7183
HB.other_14	4.22847	1.943e-05	0.236492	0.4	5	8	false	20.6	5	0	0	0.730961	false	0		1802	0.34	10060
Trihelix_29	3.71744	1.709e-05	0.269002	0.5	5	9	false	27	5	0	0	0.773547	false	0		1030	0.296703	23950
HSF_17	3.5153	1.638e-05	0.284471	0.5	5	8	false	37.8	5	0	0	0.790391	false	0		810	0.280597	11382
G2.like_14	3.47544	1.517e-05	0.287733	0.3	5	8	false	44.8	5	0	0	0.793713	false	0		1002	0.254857	7225
TCP_17	3.62349	6.77e-06	0.275977	0.6	5	8	false	30.2	5	0	0	0.781376	false	0		248	0.282243	23013
GULLO6	3.29964	6.11e-06	0.303063	0.4	5	8	false	63.6	5	0	0	0.808363	false	0		942	0.299057	45820
B3_26	3.90036	5.05e-06	0.256387	0.7	5	9	false	26.8	5	0	0	0.758304	false	0		258	0.406061	3322
MYB_81	3.58505	4.53e-06	0.278936	0.7	5	8	false	38.6	5	0	0	0.784579	false	0		396	0.313821	15621
YABBY_3	3.15089	1.4e-06	0.317371	0.8	5	7	false	160.6	5	0	0	0.820759	false	0		440	0.412853	28702
CAMTA_3	4.16726	1.3e-06	0.239966	0.7	5	8	false	33.6	5	0	0	0.736062	false	0		160	0.48	3307
MYB_29	3.6726	1.05e-06	0.272287	0.9	5	8	false	26.8	5	0	0	0.777284	false	0		480	0.339241	14205
ERF_103	3.61281	5.9e-07	0.276793	0.9	5	8	false	53.6	5	0	0	0.782266	false	0		64	0.362162	6553
bZIP_61	3.22491	4.6e-07	0.310086	0.8	5	8	false	172	5	0	0	0.814591	false	0		26	0.451444	1306
KEA3	3.65338	3.8e-07	0.273719	0.9	5	8	false	24.8	5	0	0	0.778885	false	0		20	0.364706	32800
C2H2_9	3.15658	6e-08	0.316798	0.8	5	7	false	280.8	5	0	0	0.820285	false	0		8	0.611765	1505
LBD_14	3.26833	0	0.305967	1	5	8	false	223.6	5	0	0	0.810973	false	0		0	0.631638	11769
MIKC.MADS_22	4.17651	0	0.239434	1	5	8	false	16.4	5	0	0	0.735291	false	0		0	0.546667	12395
bZIP_59	6.28327	0.00144086	0.159153	0.333333	4	11	false	3.75	4	0	0	0.559727	false	0		392540	0.35	12211
MYB.related_21	3.63772	0.00143733	0.274897	0.166667	4	8	false	20.5	4	0	0	0.78019	false	0		629570	0.27027	15948
G2.like_44	3.82491	0.00142349	0.261444	0.5	4	9	false	29	4	0	0	0.764591	false	0		941746	0.354938	7616
bHLH_66	4.71388	0.00135481	0.21214	0.333333	4	9	false	3.25	4	0	0	0.69051	false	0		323386	0.375	7401
B3_19	3.55374	0.0004384	0.281394	0.5	4	8	false	66.75	4	0	0	0.787189	false	0		331306	0.400602	13109
C2H2_7	4.00641	0.00037688	0.2496	0	4	8	false	9.25	4	0	0	0.749466	false	0		357264	0.294643	1488
ERF_111	3.67544	0.0003499	0.272076	0.166667	4	9	false	13.25	4	0	0	0.777046	false	0		31452	0.271277	6803
NAC_31	3.80356	0.00014629	0.262912	0.666667	4	9	false	23.75	4	0	0	0.76637	false	0		358754	0.3125	17841
GRAS_41	4.09822	0.00014482	0.244008	0.166667	4	9	false	16.75	4	0	0	0.741815	false	0		55422	0.386905	9333
C3H_12	3.34947	5.737e-05	0.298555	0.166667	4	8	false	66.75	4	0	0	0.804211	false	0		13738	0.267137	15933
ARF_20	3.36441	3.028e-05	0.297229	0.166667	4	8	false	67.25	4	0	0	0.802966	false	0		6922	0.274691	348
ERF_97	3.93238	2.931e-05	0.254299	0.5	4	9	false	23.75	4	0	0	0.755635	false	0		4478	0.391667	6468
TALE_14	4.24698	1.864e-05	0.235462	0.166667	4	8	false	9	4	0	0	0.729419	false	0		2312	0.314815	22357
NAC_39	3.74875	1.633e-05	0.266755	0.333333	4	8	false	13	4	0	0	0.770937	false	0		2022	0.354167	19694
Dof_9	3.62562	1.284e-05	0.275815	0.666667	4	8	false	63.75	4	0	0	0.781198	false	0		254	0.425	3772
NAC_9	3.8306	1.257e-05	0.261055	0.5	4	9	false	18.25	4	0	0	0.764116	false	0		210	0.321429	17392
NAC_18	3.34021	1.071e-05	0.299382	0.333333	4	8	false	74.75	4	0	0	0.804982	false	0		1064	0.335586	17473
HD.ZIP_7	3.81423	1.059e-05	0.262176	0.5	4	8	false	17.75	4	0	0	0.76548	false	0		956	0.388889	10212
DBB_2	3.90391	1.006e-05	0.256153	0.333333	4	8	false	13.5	4	0	0	0.758007	false	0		146	0.339744	3633
TCP_1	3.85836	7.8e-06	0.259177	0.5	4	8	false	17.75	4	0	0	0.761803	false	0		90	0.357143	22665
C2H2_54	3.4669	7.78e-06	0.288442	0.5	4	8	false	82.5	4	0	0	0.794425	false	0		2368	0.405172	1899
MYB_48	3.3879	7.39e-06	0.295168	0.666667	4	8	false	121.5	4	0	0	0.801008	false	0		1142	0.417526	14725
bZIP_37	3.72456	4.51e-06	0.268488	0.5	4	8	false	26	4	0	0	0.772954	false	0		400	0.382353	2600
NF.YA_7	3.70391	2.35e-06	0.269985	0.5	4	8	false	27.5	4	0	0	0.774674	false	0		128	0.373288	19423
GRAS_42	3.61139	1.85e-06	0.276902	0.833333	4	8	false	42.5	4	0	0	0.782384	false	0		358	0.348361	9602
FAR1_7	3.87616	1.73e-06	0.257988	0.5	4	8	false	38	4	0	0	0.76032	false	0		180	0.391753	6931
GeBP_1	3.38861	1.25e-06	0.295106	0.5	4	8	false	99.5	4	0	0	0.800949	false	0		148	0.42161	8871
EIL_1	3.73808	6.8e-07	0.267517	0.833333	4	8	false	31.25	4	0	0	0.771827	false	0		4	0.363372	16086
NF.X1_5	3.58648	4.4e-07	0.278825	0.666667	4	8	false	56.5	4	0	0	0.78446	false	0		40	0.45935	19328
ERF_41	3.55872	3.4e-07	0.281	0.833333	4	8	false	39.75	4	0	0	0.786773	false	0		34	0.378571	5248
ERF_100	4.59359	1.4e-07	0.217694	0.833333	4	9	false	22.75	4	0	0	0.700534	false	0		2	0.505556	6509
C2H2_2	3.78363	0	0.264296	1	4	8	false	19.25	4	0	0	0.768031	false	0		0	0.4375	1987
bHLH_85	4.29324	0	0.232924	1	4	9	false	32	4	0	0	0.725563	false	0		0	0.581818	569
ERF_72	4.34591	0.0054607	0.230102	0	3	9	false	4.66667	3	0	0	0.721174	false	0		618354	0.333333	5798
MYB.related_54	3.84342	0.00426438	0.260185	0.333333	3	9	false	19	3	0	0	0.763049	false	0		3725478	0.366013	16644
HRT.like_3	5.321	0.00398269	0.187935	0	3	10	false	3.33333	3	0	0	0.639917	false	0		372562	0.333333	10695
bHLH_69	3.91957	0.00306293	0.25513	0	3	8	false	8	3	0	0	0.756702	false	0		920138	0.333333	50735
TALE_1	4.73452	0.00284596	0.211215	0	3	9	false	5	3	0	0	0.68879	false	0		1189050	0.333333	22223
ISPF	3.89253	0.00186062	0.256903	0.333333	3	8	false	14.3333	3	0	0	0.758956	false	0		631282	0.358974	45598
GRAS_5	5.26263	0.00164874	0.190019	0	3	10	false	2.66667	3	0	0	0.644781	false	0		512260	0.333333	28706
CLPP6	3.40569	0.00143684	0.293626	0	3	8	false	89.3333	3	0	0	0.799526	false	0		951980	0.333333	34534
PETJ	3.5153	0.00143346	0.284471	0	3	8	false	32.6667	3	0	0	0.790391	false	0		255944	0.333333	35290
GRAS_27	4.26477	0.00143253	0.234479	0	3	9	false	4.66667	3	0	0	0.727936	false	0		969290	0.333333	20550
Dof_6	3.45196	0.00142368	0.289691	0	3	7	false	62.3333	3	0	0	0.79567	false	0		477974	0.393162	4387
HST	4.23986	0.00138549	0.235857	0.333333	3	8	false	4.66667	3	0	0	0.730012	false	0		639752	0.433333	43753
bHLH_32	3.84413	0.00104315	0.260137	0.333333	3	8	false	23.3333	3	0	0	0.762989	false	0		1101928	0.46	906
TCP_21	4.18221	0.00089257	0.239108	0.333333	3	9	false	18.6667	3	0	0	0.734816	false	0		130580	0.352564	23061
bHLH_54	4.36868	0.0006622	0.228902	0	3	9	false	5.66667	3	0	0	0.719276	false	0		144100	0.333333	933
MYB_4	3.71744	0.00022631	0.269002	0	3	8	false	20.6667	3	0	0	0.773547	false	0		17796	0.357576	13421
TALE_5	3.65196	7.155e-05	0.273826	0	3	8	false	27	3	0	0	0.779004	false	0		6422	0.333333	22245
ERF_69	3.56584	5.699e-05	0.280439	0.333333	3	8	false	82	3	0	0	0.78618	false	0		7634	0.483235	5735
GeBP_5	3.43915	3.882e-05	0.29077	0	3	8	false	44.3333	3	0	0	0.796738	false	0		19910	0.386905	8265
bHLH_78	4.06192	3.773e-05	0.246189	0.666667	3	8	false	9	3	0	0	0.74484	false	0		1012	0.391304	2716
TALE_12	3.42491	2.931e-05	0.291978	0.333333	3	8	false	92	3	0	0	0.797924	false	0		46230	0.460637	22308
bHLH_146	3.6484	2.805e-05	0.274093	0.333333	3	8	false	32.3333	3	0	0	0.7793	false	0		2518	0.372093	931
BRX_1	3.73238	2.366e-05	0.267925	0.333333	3	8	false	15	3	0	0	0.772301	false	0		1794	0.396396	10879
bHLH_135	3.74662	2.151e-05	0.266907	0.333333	3	8	false	17	3	0	0	0.771115	false	0		912	0.406504	5734
MYB_64	4.17794	9.52e-06	0.239353	0.666667	3	9	false	21.6667	3	0	0	0.735172	false	0		200	0.380117	15229
Trihelix_43	3.85836	9.24e-06	0.259177	0.666667	3	8	false	26.6667	3	0	0	0.761803	false	0		2096	0.42328	24390
Ce_contig76718	4.06263	7.88e-06	0.246146	0.333333	3	9	false	6.66667	3	0	0	0.744781	false	0		50	0.372549	42812
MYB.related_18	4.00214	7.54e-06	0.249867	0.333333	3	8	false	44.3333	3	0	0	0.749822	false	0		844	0.483516	15927
E2F.DP_13	3.39786	6.74e-06	0.294302	0.333333	3	8	false	109.667	3	0	0	0.800178	false	0		1064	0.490284	4370
Nin.like_3	4.46406	5.83e-06	0.224011	0.333333	3	9	false	10	3	0	0	0.711329	false	0		116	0.439394	20621
bZIP_30	3.55089	1.9e-06	0.28162	0.333333	3	8	false	59.6667	3	0	0	0.787426	false	0		240	0.346979	10619
RAV_3	3.53665	1.88e-06	0.282753	0.333333	3	8	false	43.6667	3	0	0	0.788612	false	0		106	0.386905	20916
Nin.like_5	3.79715	1.82e-06	0.263355	0	3	8	false	18.3333	3	0	0	0.766904	false	0		124	0.376812	20624
C3H_55	4.04555	1.66e-06	0.247185	0.666667	3	8	false	14	3	0	0	0.746204	false	0		42	0.466667	12113
ARR.B_6	3.94093	1.51e-06	0.253748	0.333333	3	9	false	13.6667	3	0	0	0.754923	false	0		96	0.416667	447
bZIP_78	3.85765	1.07e-06	0.259225	0.333333	3	8	false	32.6667	3	0	0	0.761862	false	0		48	0.567251	1458
NAC_51	3.56868	6.9e-07	0.280215	0.333333	3	8	false	37.6667	3	0	0	0.785943	false	0		54	0.38488	18192
TALE_17	4.54947	6.1e-07	0.219806	0.666667	3	9	false	5.66667	3	0	0	0.704211	false	0		20	0.62963	22365
HSF_11	3.91815	5.8e-07	0.255223	0.333333	3	9	false	23	3	0	0	0.756821	false	0		22	0.412121	11194
PHYA	3.73381	3.9e-07	0.267823	0.666667	3	9	false	31.3333	3	0	0	0.772183	false	0		74	0.460784	48721
bHLH_114	3.78648	2.6e-07	0.264098	0.666667	3	8	false	38	3	0	0	0.767794	false	0		42	0.463415	713
BBR.BPC_5	3.50249	1.6e-07	0.285511	0.666667	3	8	false	50	3	0	0	0.791459	false	0		24	0.423729	5360
G2.like_13	3.4968	1e-07	0.285976	0.666667	3	8	false	78.6667	3	0	0	0.791934	false	0		30	0.570048	7221
bZIP_82	3.23345	0	0.309267	1	3	8	false	204.667	3	0	0	0.813879	false	0		0	0.581439	54856
bHLH_104	4.01139	0	0.24929	1	3	9	false	24.3333	3	0	0	0.749051	false	0		0	0.528986	50825
HD.ZIP_3	4.15658	0	0.240582	1	3	9	false	32.6667	3	0	0	0.736951	false	0		0	0.487562	10207
NDHK	4.25623	0	0.23495	1	3	8	false	46.3333	3	0	0	0.728648	false	0		0	0.626126	73399
AP2_3	4.40285	0	0.227126	1	3	8	false	9.66667	3	0	0	0.716429	false	0		0	0.508772	7797
WRKY_9	4.41423	0.0115889	0.22654	0	2	9	false	6.5	2	0	0	0.71548	false	0		4125558	0.5	24998
ERF_68	3.82705	0.00284495	0.261298	0	2	8	false	15	2	0	0	0.764413	false	0		583412	0.5	5732
GRAS_33	4.83986	0.00284495	0.206618	0	2	10	false	2.5	2	0	0	0.680012	false	0		2483656	0.5	9202
TALE_16	3.59573	0.00142349	0.278108	0	2	8	false	59	2	0	0	0.783689	false	0		544792	0.5	22363
GRAS_12	3.89324	0.00142349	0.256856	0	2	9	false	24.5	2	0	0	0.758897	false	0		1352068	0.5	8619
ARR.B_4	3.91886	0.00142349	0.255176	0	2	8	false	15	2	0	0	0.756762	false	0		790702	0.5	7618
HD.ZIP_21	4.05053	0.00142349	0.246881	0	2	9	false	18.5	2	0	0	0.745789	false	0		1511364	0.5	10337
MYB_19	4.21779	0.00142349	0.237091	0	2	9	false	9.5	2	0	0	0.731851	false	0		2046014	0.5	13860
ERF_39	4.22562	0.00142349	0.236652	0	2	9	false	7.5	2	0	0	0.731198	false	0		2354108	0.5	17837
NAC_54	4.71459	0.00142349	0.212107	0	2	9	false	5.5	2	0	0	0.690451	false	0		2902308	0.5	18305
ERF_23	4.82491	0.00142349	0.207258	0	2	9	false	1.5	2	0	0	0.681257	false	0		291708	0.5	4841
ARF_19	4.91744	0.00142349	0.203358	0	2	9	false	2	2	0	0	0.673547	false	0		450568	0.5	50734
WRKY_65	5.16014	0.00142349	0.193793	0	2	10	false	3	2	0	0	0.653321	false	0		437920	0.5	28231
HD.ZIP_9	5.2726	0.00142349	0.18966	0	2	10	false	3	2	0	0	0.64395	false	0		1286056	0.5	23574
GRAS_25	5.83772	0.00142349	0.1713	0	2	11	false	1.5	2	0	0	0.596856	false	0		1241830	0.5	9078
PAP1	4.25196	0.00074373	0.235186	0	2	9	false	10.5	2	0	0	0.729004	false	0		15752	0.5	35247
bHLH_119	6.38149	0.00046296	0.156703	0	2	11	false	4	2	0	0	0.551542	false	0		200748	0.6	51344
bHLH_147	4.8605	0.00012058	0.20574	0	2	10	false	3	2	0	0	0.678292	false	0		2814	0.5	934
GRAS_9	3.56085	0.00011903	0.280832	0	2	8	false	64.5	2	0	0	0.786595	false	0		9452	0.5	8586
G2.like_33	5.64057	0.00010114	0.177287	0	2	10	false	3.5	2	0	0	0.613286	false	0		2238	0.5	7402
bHLH_121	4.21423	6.739e-05	0.237291	0	2	9	false	6	2	0	0	0.732147	false	0		3542	0.5	727
CO.like_7	4.27687	6.34e-05	0.233816	0	2	9	false	11	2	0	0	0.726928	false	0		1096	0.5	3736
Mtype_MADS_8	4.24057	4.778e-05	0.235817	0	2	8	false	6	2	0	0	0.729953	false	0		74544	0.555556	12943
C2H2_34	7.01708	1.703e-05	0.142509	0	2	11	false	4	2	0	0	0.498577	false	0		654	0.6	51345
MYB_60	4.76014	1.248e-05	0.210078	0	2	10	false	9	2	0	0	0.686655	false	0		378	0.533333	22217
MIKC.MADS_11	4.26762	8.56e-06	0.234323	0	2	9	false	6.5	2	0	0	0.727699	false	0		196	0.5	19787
PDS	4.24128	8.15e-06	0.235778	0	2	9	false	5	2	0	0	0.729893	false	0		46	0.5	45622
ARF_22	3.68541	8.06e-06	0.27134	0	2	8	false	30.5	2	0	0	0.776216	false	0		3104	0.5	7024
HD.ZIP_46	3.8726	6.6e-06	0.258225	0	2	9	false	13.5	2	0	0	0.760617	false	0		158	0.520833	10640
Mtype_MADS_14	4.22989	3.77e-06	0.236413	0	2	9	false	7	2	0	0	0.730842	false	0		64	0.5	13110
ERF_87	4.25623	3e-06	0.23495	0	2	9	false	11	2	0	0	0.728648	false	0		80	0.5	6222
EIL_4	3.70178	2.6e-06	0.27014	0	2	8	false	36.5	2	0	0	0.774852	false	0		84	0.514493	4390
MBD8	3.42562	2.33e-06	0.291918	0	2	8	false	112.5	2	0	0	0.797865	false	0		528	0.504525	29221
Ce_contig27674	3.47402	1.75e-06	0.287851	0	2	8	false	86	2	0	0	0.793832	false	0		3558	0.515152	29789
NAC_23	3.85552	1.63e-06	0.259369	0	2	8	false	23.5	2	0	0	0.76204	false	0		116	0.5625	17537
RPN12A	4.26263	1.54e-06	0.234597	0	2	9	false	13.5	2	0	0	0.728114	false	0		66	0.5	44042
B3_8	3.62989	1.05e-06	0.27549	0	2	8	false	46	2	0	0	0.780842	false	0		206	0.511364	153
NAC_65	4.65694	1.01e-06	0.214733	0	2	9	false	4.5	2	0	0	0.695255	false	0		4	0.583333	18781
NF.YC_9	4.2484	8.2e-07	0.235383	0	2	8	false	8.5	2	0	0	0.7293	false	0		22	0.576923	20547
MIKC.MADS_33	3.40712	2.2e-07	0.293503	0	2	8	false	99	2	0	0	0.799407	false	0		26	0.513089	67753
WRKY_64	3.54591	1.1e-07	0.282015	0	2	9	false	71	2	0	0	0.787841	false	0		18	0.546875	28229
GRAS_53	3.25836	0	0.306903	1	2	8	false	228.5	2	0	0	0.811803	false	0		0	0.718553	9604
SBP_20	3.36014	0	0.297606	1	2	8	false	186	2	0	0	0.803321	false	0		0	0.701887	21676
CGR2	3.41851	0	0.292525	1	2	7	false	181	2	0	0	0.798458	false	0		0	0.726908	30651
ERF_83	3.47189	0	0.288028	1	2	8	false	113	2	0	0	0.794009	false	0		0	0.642045	8238
B3_24	3.48256	0	0.287145	1	2	8	false	107.5	2	0	0	0.79312	false	0		0	0.554124	1801
DBB_10	3.58932	0	0.278604	1	2	8	false	53	2	0	0	0.784223	false	0		0	0.519608	8866
B3_10	3.61352	0	0.276738	1	2	8	false	43	2	0	0	0.782206	false	0		0	0.661538	48681
MYB.related_28	3.77295	0	0.265044	1	2	9	false	29	2	0	0	0.768921	false	0		0	0.537037	16066
C2H2_30	3.80285	0	0.262961	1	2	8	false	23	2	0	0	0.766429	false	0		0	0.547619	1661
MYB.related_38	3.87687	0	0.25794	1	2	9	false	21	2	0	0	0.760261	false	0		0	0.567568	16294
C3H_66	3.98719	0	0.250803	1	2	9	false	43.5	2	0	0	0.751068	false	0		0	0.701613	3222
GRF_5	3.98861	0	0.250714	1	2	8	false	14	2	0	0	0.750949	false	0		0	0.583333	9729
FAR1_16	4.06975	0	0.245715	1	2	9	false	22	2	0	0	0.744187	false	0		0	0.647059	54461
MYB.related_23	4.07544	0	0.245372	1	2	8	false	11.5	2	0	0	0.743713	false	0		0	0.547619	35014
NDHH	4.07544	0	0.245372	1	2	8	false	11.5	2	0	0	0.743713	false	0		0	0.547619	35015
Dof_8	4.18149	0	0.239149	1	2	9	false	19.5	2	0	0	0.734875	false	0		0	0.590909	10048
Dof_13	4.20569	0	0.237773	1	2	8	false	5	2	0	0	0.732859	false	0		0	0.714286	3879
C2H2_20	4.2669	0	0.234362	1	2	9	false	39	2	0	0	0.727758	false	0		0	0.629032	11620
ERF_99	4.29751	0	0.232693	1	2	9	false	7	2	0	0	0.725208	false	0		0	0.583333	6507
MIKC.MADS_25	4.29964	0	0.232577	1	2	9	false	32	2	0	0	0.72503	false	0		0	0.581818	57676
bHLH_136	4.31886	0	0.231543	1	2	8	false	19.5	2	0	0	0.723428	false	0		0	0.629032	4377
NAC_34	4.33381	0	0.230744	1	2	8	false	33	2	0	0	0.722183	false	0		0	0.589286	17848
Ce_contig28363	4.59858	0	0.217459	1	2	9	false	12.5	2	0	0	0.700119	false	0		0	0.892857	44346
GeBP_7	4.80925	0	0.207933	1	2	9	false	8.5	2	0	0	0.682562	false	0		0	0.566667	32796
AOX4	4.9274	0	0.202947	1	2	10	false	5	2	0	0	0.672716	false	0		0	0.714286	45798
bZIP_13	5.21637	0	0.191704	1	2	9	false	4	2	0	0	0.648636	false	0		0	0.666667	28714
NF.YB_15	6.38149	0	0.156703	1	2	11	false	5	2	0	0	0.551542	false	0		0	0.714286	20194
C2H2_15	3.46263	0	0.288798	0	1	8	false	247	1	0	0	0.794781	false	0		0	0	49975
MYB.related_16	3.50107	0	0.285627	0	1	8	false	225	1	0	0	0.791578	false	0		0	0	15919
NF.YA_5	3.51815	0	0.28424	0	1	8	false	176	1	0	0	0.790154	false	0		0	0	23120
NAC_40	3.56157	0	0.280775	0	1	8	false	146	1	0	0	0.786536	false	0		0	0	17872
MYB.related_10	3.5637	0	0.280607	0	1	8	false	127	1	0	0	0.786358	false	0		0	0	15896
FAR1_5	3.57722	0	0.279546	0	1	8	false	165	1	0	0	0.785231	false	0		0	0	56373
MIKC.MADS_34	3.60071	0	0.277723	0	1	8	false	161	1	0	0	0.783274	false	0		0	0	19816
bZIP_18	3.65338	0	0.273719	0	1	8	false	133	1	0	0	0.778885	false	0		0	0	50954
MYB_44	3.66904	0	0.272551	0	1	8	false	78	1	0	0	0.77758	false	0		0	0	19875
MYB.related_7	3.71317	0	0.269312	0	1	8	false	73	1	0	0	0.773903	false	0		0	0	59575
C3H_36	3.79288	0	0.263652	0	1	8	false	35	1	0	0	0.76726	false	0		0	0	51943
C3H_37	3.79359	0	0.263602	0	1	8	false	36	1	0	0	0.7672	false	0		0	0	32697
HD.ZIP_14	3.81423	0	0.262176	0	1	8	false	26	1	0	0	0.76548	false	0		0	0	35262
SRS_3	3.81922	0	0.261834	0	1	8	false	62	1	0	0	0.765065	false	0		0	0	22221
Trihelix_27	3.82633	0	0.261347	0	1	8	false	42	1	0	0	0.764472	false	0		0	0	23941
bZIP_83	3.82989	0	0.261104	0	1	8	false	28	1	0	0	0.764176	false	0		0	0	5870
WRKY_14	3.84128	0	0.26033	0	1	9	false	55	1	0	0	0.763227	false	0		0	0	28538
Nin.like_8	3.84484	0	0.260089	0	1	9	false	33	1	0	0	0.76293	false	0		0	0	20647
bZIP_17	3.84626	0	0.259993	0	1	9	false	45	1	0	0	0.762811	false	0		0	0	16515
TCP_10	3.84769	0	0.259896	0	1	8	false	34	1	0	0	0.762693	false	0		0	0	22823
ERF_64	3.84982	0	0.259752	0	1	9	false	48	1	0	0	0.762515	false	0		0	0	15345
bZIP_11	3.86477	0	0.258748	0	1	8	false	16	1	0	0	0.761269	false	0		0	0	14484
bHLH_45	3.88826	0	0.257185	0	1	9	false	45	1	0	0	0.759312	false	0		0	0	24132
ERF_88	3.89324	0	0.256856	0	1	9	false	50	1	0	0	0.758897	false	0		0	0	6224
NAC_24	3.90605	0	0.256013	0	1	8	false	36	1	0	0	0.757829	false	0		0	0	17540
NF.YC_12	4.00142	0	0.249911	0	1	9	false	72	1	0	0	0.749881	false	0		0	0	20619
Dof_22	4.02633	0	0.248365	0	1	8	false	20	1	0	0	0.747805	false	0		0	0	3916
WOX_3	4.02633	0	0.248365	0	1	8	false	20	1	0	0	0.747805	false	0		0	0	24486
bHLH_48	4.03986	0	0.247533	0	1	8	false	15	1	0	0	0.746679	false	0		0	0	445
E2F.DP_1	4.05409	0	0.246664	0	1	9	false	11	1	0	0	0.745492	false	0		0	0	35132
NF.YC_7	4.05409	0	0.246664	0	1	9	false	11	1	0	0	0.745492	false	0		0	0	35135
GATA_24	4.05836	0	0.246405	0	1	9	false	22	1	0	0	0.745136	false	0		0	0	8048
MIKC.MADS_3	4.15089	0	0.240912	0	1	9	false	11	1	0	0	0.737426	false	0		0	0	12109
bZIP_48	4.2	0	0.238095	0	1	9	false	7	1	0	0	0.733333	false	0		0	0	54925
ERF_71	4.20641	0	0.237733	0	1	8	false	7	1	0	0	0.7328	false	0		0	0	5796
WRKY_2	4.21495	0	0.237251	0	1	8	false	36	1	0	0	0.732088	false	0		0	0	24608
WRKY_68	4.21922	0	0.237011	0	1	9	false	18	1	0	0	0.731732	false	0		0	0	28275
SBP_3	4.22705	0	0.236572	0	1	9	false	14	1	0	0	0.731079	false	0		0	0	21069
ERF_113	4.27117	0	0.234128	0	1	9	false	6	1	0	0	0.727402	false	0		0	0	11960
LBD_20	4.28327	0	0.233466	0	1	9	false	15	1	0	0	0.726394	false	0		0	0	13779
AP2_1	4.28826	0	0.233195	0	1	8	false	9	1	0	0	0.725979	false	0		0	0	11927
GRAS_37	4.31744	0	0.231619	0	1	9	false	9	1	0	0	0.723547	false	0		0	0	9303
NF.YB_9	4.36512	0	0.229089	0	1	9	false	8	1	0	0	0.719573	false	0		0	0	19981
bHLH_40	4.37011	0	0.228827	0	1	9	false	9	1	0	0	0.719158	false	0		0	0	16082
HSF_12	4.38363	0	0.228121	0	1	9	false	7	1	0	0	0.718031	false	0		0	0	11196
HD.ZIP_5	4.39359	0	0.227604	0	1	9	false	8	1	0	0	0.7172	false	0		0	0	56217
NF.X1_2	4.39502	0	0.22753	0	1	9	false	15	1	0	0	0.717082	false	0		0	0	24384
bHLH_49	4.40498	0	0.227016	0	1	9	false	3	1	0	0	0.716251	false	0		0	0	69419
LBD_3	4.44698	0	0.224872	0	1	9	false	28	1	0	0	0.712752	false	0		0	0	11468
EIL_3	4.45125	0	0.224656	0	1	8	false	3	1	0	0	0.712396	false	0		0	0	4388
B3_13	4.47544	0	0.223441	0	1	10	false	7	1	0	0	0.71038	false	0		0	0	53621
B3_6	4.47544	0	0.223441	0	1	9	false	8	1	0	0	0.71038	false	0		0	0	46326
SBP_7	4.47544	0	0.223441	0	1	9	false	8	1	0	0	0.71038	false	0		0	0	46333
HD.ZIP_19	4.49253	0	0.222592	0	1	9	false	12	1	0	0	0.708956	false	0		0	0	10335
GATA_16	4.49964	0	0.22224	0	1	9	false	19	1	0	0	0.708363	false	0		0	0	35279
C3H_25	4.50463	0	0.221994	0	1	9	false	10	1	0	0	0.707948	false	0		0	0	7803
C2H2_86	4.50605	0	0.221924	0	1	9	false	8	1	0	0	0.707829	false	0		0	0	3366
Mtype_MADS_17	4.51459	0	0.221504	0	1	9	false	3	1	0	0	0.707117	false	0		0	0	35289
HD.ZIP_33	4.54093	0	0.220219	0	1	9	false	15	1	0	0	0.704923	false	0		0	0	10470
MAF4_3	4.58434	0	0.218134	0	1	9	false	17	1	0	0	0.701305	false	0		0	0	49932
TALE_18	4.59502	0	0.217627	0	1	9	false	2	1	0	0	0.700415	false	0		0	0	22369
G2.like_9	4.63701	0	0.215656	0	1	9	false	4	1	0	0	0.696916	false	0		0	0	15951
bHLH_50	4.70605	0	0.212492	0	1	10	false	7	1	0	0	0.691163	false	0		0	0	51542
bZIP_85	4.70605	0	0.212492	0	1	10	false	7	1	0	0	0.691163	false	0		0	0	1969
Dof_23	4.7331	0	0.211278	0	1	10	false	7	1	0	0	0.688909	false	0		0	0	3919
bHLH_117	4.77082	0	0.209608	0	1	9	false	14	1	0	0	0.685765	false	0		0	0	8614
Ce_contig70580	4.77082	0	0.209608	0	1	9	false	14	1	0	0	0.685765	false	0		0	0	30336
WRKY_27	4.77936	0	0.209233	0	1	10	false	8	1	0	0	0.685053	false	0		0	0	25722
SRS_1	4.8242	0	0.207288	0	1	10	false	4	1	0	0	0.681317	false	0		0	0	22207
bHLH_93	4.82918	0	0.207074	0	1	9	false	7	1	0	0	0.680902	false	0		0	0	4049
NF.X1_3	4.88897	0	0.204542	0	1	10	false	6	1	0	0	0.675919	false	0		0	0	24211
Ce_contig83085	4.89253	0	0.204393	0	1	10	false	2	1	0	0	0.675623	false	0		0	0	30399
G2.like_45	4.91815	0	0.203329	0	1	9	false	2	1	0	0	0.673488	false	0		0	0	7619
C2H2_52	4.94093	0	0.202391	0	1	9	false	8	1	0	0	0.67159	false	0		0	0	3397
MYB_43	5.04982	0	0.198027	0	1	10	false	2	1	0	0	0.662515	false	0		0	0	14590
MYB.related_24	5.15872	0	0.193847	0	1	10	false	6	1	0	0	0.65344	false	0		0	0	15954
ERF_56	5.16157	0	0.19374	0	1	10	false	5	1	0	0	0.653203	false	0		0	0	55832
TALE_7	5.21708	0	0.191678	0	1	10	false	2	1	0	0	0.648577	false	0		0	0	22268
TCP_18	5.22491	0	0.191391	0	1	10	false	2	1	0	0	0.647924	false	0		0	0	23016
NF.YC_10	5.26406	0	0.189968	0	1	10	false	3	1	0	0	0.644662	false	0		0	0	20551
TCP_3	5.28826	0	0.189098	0	1	10	false	5	1	0	0	0.642645	false	0		0	0	22684
NF.YC_5	5.28826	0	0.189098	0	1	10	false	5	1	0	0	0.642645	false	0		0	0	20923
GeBP_8	5.71388	0	0.175012	0	1	10	false	2	1	0	0	0.607177	false	0		0	0	18304
Mtype_MADS_2	5.73381	0	0.174404	0	1	10	false	3	1	0	0	0.605516	false	0		0	0	22225
NAC_14	5.73381	0	0.174404	0	1	10	false	3	1	0	0	0.605516	false	0		0	0	22227
C3H_41	5.8242	0	0.171697	0	1	10	false	2	1	0	0	0.597983	false	0		0	0	4840
bZIP_16	5.91673	0	0.169012	0	1	10	false	2	1	0	0	0.590273	false	0		0	0	50952
WRKY_30	6.15943	0	0.162353	0	1	11	false	2	1	0	0	0.570047	false	0		0	0	28233
YABBY_4	6.26192	0	0.159695	0	1	11	false	3	1	0	0	0.561507	false	0		0	0	28707
Trihelix_14	6.27189	0	0.159442	0	1	11	false	2	1	0	0	0.560676	false	0		0	0	23575
AOX1A_1	6.32028	0	0.158221	0	1	11	false	3	1	0	0	0.556643	false	0		0	0	84235
Mtype_MADS_5	6.38292	0	0.156668	0	1	11	false	6	1	0	0	0.551423	false	0		0	0	20544
ERF_74	6.83701	0	0.146263	0	1	12	false	2	1	0	0	0.513582	false	0		0	0	9077
MIKC.MADS_24	7.01851	0	0.14248	0	1	11	false	6	1	0	0	0.498458	false	0		0	0	12456
B3_28	7.01851	0	0.14248	0	1	11	false	6	1	0	0	0.498458	false	0		0	0	12208
GRAS_30	7.28256	0	0.137314	0	1	12	false	4	1	0	0	0.476453	false	0		0	0	55737

## Sheet: TOP_RANKED_genes
TOP-RANKED	shared name	name	AverageShortestPathLength	BetweennessCentrality	ClosenessCentrality	ClusteringCoefficient	Degree	Eccentricity	IsSingleNode	NeighborhoodConnectivity	NumberOfDirectedEdges	NumberOfUndirectedEdges	PartnerOfMultiEdgedNodePairs	Radiality	selected	SelfLoops		Stress	TopologicalCoefficient	SUID
*	SIG_5	SIG_5	2.17224	0.0092925	0.460354	0.568913	413	6	false	293.857	413	0	0	0.902313	false	0		9535888	0.313615	22061
*	ARF_9	ARF_9	2.22206	0.00574666	0.450032	0.570893	370	7	false	289.768	370	0	0	0.898161	false	0		6297514	0.311913	85
*	ERF_80	ERF_80	2.11388	0.00480295	0.473064	0.570734	458	6	false	295.38	458	0	0	0.907177	false	0		5077660	0.307687	5940
*	PMI2	PMI2	2.18719	0.00422316	0.457208	0.588879	412	6	false	297.398	412	0	0	0.901068	false	0		3426462	0.319783	45991
*	bZIP_64	bZIP_64	2.18861	0.00420547	0.456911	0.556776	422	6	false	289.261	422	0	0	0.900949	false	0		4630328	0.314072	1328
*	ERF_11	ERF_11	2.2242	0.00399548	0.4496	0.615274	408	7	false	300.956	408	0	0	0.897983	false	0		4286688	0.330721	4558
*	SIG_1	SIG_1	2.16655	0.00377924	0.461564	0.61595	417	6	false	305.71	417	0	0	0.902788	false	0		4064950	0.328367	21678
*	ARR.B_7	ARR.B_7	2.21708	0.00360174	0.451043	0.60317	393	6	false	302.476	393	0	0	0.898577	false	0		3496444	0.330575	118
*	ERF_1	ERF_1	2.17936	0.00356016	0.45885	0.613913	427	6	false	304.78	427	0	0	0.90172	false	0		3541864	0.329848	4394
*	ERF_106	ERF_106	2.18363	0.00353038	0.457953	0.598141	407	6	false	300.823	407	0	0	0.901364	false	0		3749964	0.325214	6570
